# Supplementary material for: Shared genetic loci for body fat storage and adipocyte lipolysis in humans
Source: Sci Rep. 2022 Mar 7;12:3666. doi: 10.1038/s41598-022-07291-4 (PMC8901764; doi:10.1038/s41598-022-07291-4)
Supplement: Supplementary file 1 — Supplementary Tables. [file 41598_2022_7291_MOESM1_ESM.xlsx]

## Sheet: ST1
Supplemetal Table 1. Taqman assays and siRNA reagents used in the study.
Gene	Taqman assay *	siRNA **
ZNF436	Hs00535922_m1	L-014640-02
WARS2	Hs0020571_m1	L-009892-02
TBX15	Hs01070089_m1	L-022116-02
INVS	Hs00205297_m1	L-012523-00
STX17	Hs00215603_m1	L-020965-01
ZNF263	Hs00232202_m1	L-018336-01
PCK1	Hs00159918_m1	L-006796-00
EBPL	Hs00831100_m1	L-014920-01
NID2	Hs00201233_m1	L-019241-00
GGA3	Hs01597827_m1	L-012881-01
MRPS7	Hs00211079_m1	L-013580-02
NUP85	Hs01104359_m1	L-014478-00
GRB2	Hs00157817_m1	L-019220-00
PEMT	Hs01002999_m1	L-010392-00
On-Target plus control siRNA #1		D-001810-01
*Applied Biosystems/Thermo Fisher Scientifics
**Dharmacon/Horizon Discovery group

## Sheet: ST2
Supplemental Table 2. SNPs associated with spontaneous lipolysis and BMI
			Spontaneous lipolysis						BMI					eQTL (SAT)				Detected
SNP	Chrom.	Pos.	Beta	P	Ref	Alt	Freq		Beta	P	Ref	Alt	Freq	Gene	P	High	Low	in hASCs
rs967605	1	23399932	0.0652537	0.00777745	T	C	0.142684		-0.0172999	3.67663e-13	C	T	0.8334	ZNF436	8.6e-06	C	T
														ZNF436-AS1	1.8e-05	C	T	n.d.
rs10923724	1	119546842	0.0461629	0.00833143	T	C	0.402026		-0.0114243	1.13784e-12	C	T	0.5725	WARS2	1.7e-46	C	T
														TBX15	9.7e-06	T	C
rs17014375	1	209543560	-0.0611256	0.0211788	G	T	0.880105		-0.0161544	1.17921e-10	G	T	0.8652
rs2974255	2	516696	0.0428129	0.0383342	G	A	0.22979		0.0236673	5.33271e-20	G	A	0.2285
rs919433	2	198166565	-0.0398715	0.0267335	A	G	0.620684		0.0141616	1.36018e-11	G	A	0.359	ANKRD44	7.3e-13	G	A	n.d.
rs17203016	2	208255518	-0.0564513	0.00773683	G	A	0.779974		-0.0121548	2.70838e-09	G	A	0.804
rs2365389	3	61236462	0.0557783	0.00181588	T	C	0.611395		-0.013221	8.11163e-12	C	T	0.4143
rs16851483	3	141275436	-0.0687039	0.0484603	T	G	0.942263		0.0339275	4.04561e-18	G	T	0.06928
rs331949	4	143663206	-0.043356	0.0187709	C	T	0.651763		-0.0123816	8.52054e-12	C	T	0.6266
rs6827083	4	153075491	-0.0409203	0.0177745	G	A	0.543421		-0.0124141	2.89977e-12	G	A	0.5691
rs6922214	6	69968484	-0.0774231	0.00397895	G	A	0.883105		-0.014792	1.62565e-09	G	A	0.8434
rs16906845	8	138215228	0.0759501	0.0272111	A	G	0.936316		-0.023202	1.13858e-09	G	A	0.06683
rs450231	9	101481205	0.0536382	0.00532813	A	G	0.285237		-0.014184	2.58676e-12	G	A	0.7534
rs4515655	9	128616073	-0.0365444	0.0437154	C	T	0.381974		-0.0113274	1.00576e-09	C	T	0.4007	PBX3	3.1e-17	T	C	n.d.
rs13292976	9	129467340	-0.0349854	0.0436096	T	C	0.514211		0.0108443	1.74754e-09	C	T	0.4458
rs4981693	14	29680331	-0.0443961	0.0223098	A	G	0.281211		0.0160996	1.20011e-13	G	A	0.771
rs17105272	14	77529783	-0.0370315	0.0414943	T	C	0.671		0.0114331	2.22132e-09	C	T	0.3186	RP11-7F17.3	4.2e-09	T	C	n.d.
rs12453418	17	31747629	-0.0383022	0.0306992	G	A	0.653711		-0.0108932	1.85057e-09	G	A	0.6525
rs8097544	18	1839564	-0.0475782	0.047993	G	A	0.841711		-0.0211172	3.34685e-17	G	A	0.8477
rs13045538	20	33595525	-0.109343	0.0235988	C	T	0.966842		-0.0664615	5.71864e-24	C	T	0.95983
Where Chrom. = chromosome, Pos. = genome position in basepairs accoding to GRCh37, Beta refer to Alt allele, Freq = frequency of Alt allele
High = allele with highest gene expression according to GTEx; n.d. = mRNA not detected in hASC undergoing in vitro differentiation to adipocytes.

## Sheet: ST3
Supplemental Table 3. SNPs associated with Isoprenaline stimulated lipolysis and BMI
			Isoprenaline stimulated lipolysis						BMI					eQTL (SAT)				Detected
SNP	Chrom.	Pos.	Beta	P	Ref	Alt	Freq		Beta	P	Ref	Alt	Freq	GENE	P	High	Low	in hASCs
rs967605	1	23399932	-0.0579348	0.00162795	T	C	0.142684		-0.0172999	3.67663e-13	C	T	0.8334	ZNF436	8.6e-06	C	T
														ZNF436-AS1	1.8e-05	C	T	n.d.
rs2356865	1	50836334	-0.0388096	0.00991221	T	C	0.761158		-0.0121717	6.45053e-10	C	T	0.295
rs2974255	2	516696	-0.0316811	0.0427872	G	A	0.22979		0.0236673	5.33271e-20	G	A	0.2285
rs7607490	2	12851120	0.0491391	0.0417052	A	G	0.920921		0.0178247	5.3537e-10	G	A	0.1083
rs1437929	2	211983316	0.0333938	0.0208209	G	A	0.294789		0.0118875	1.00417e-09	G	A	0.2878
rs2365389	3	61236462	-0.0274503	0.0416745	T	C	0.611395		-0.013221	8.11163e-12	C	T	0.4143
rs2850969	4	102183594	0.0398921	0.028131	C	T	0.850763		-0.0144358	2.15693e-09	C	T	0.8573	FLJ20021	1.9e-11	T	C
rs12207241	6	57642076	-0.0285076	0.0336105	A	G	0.410105		-0.0414266	4.72933e-29	G	A	0.6172
rs450231	9	101481205	-0.0317297	0.027641	A	G	0.285237		-0.014184	2.58676e-12	G	A	0.7534	ANKS6	6.5e-05	G	A	n.d.
rs10118701	9	103061366	0.0352861	0.0102421	G	A	0.66		-0.0133719	3.46109e-12	G	A	0.6773	INVS	1.7e-13	G	A
														STX17	1.5e-07	G	A
rs10989568	9	104396304	0.0394257	0.0025266	G	A	0.480711		0.0129214	7.62983e-12	G	A	0.4619
rs4515655	9	128616073	0.0275714	0.0434159	C	T	0.381974		-0.0113274	1.00576e-09	C	T	0.4007	PBX3	3.1e-17	T	C	n.d.
rs13292976	9	129467340	0.0266959	0.0408713	T	C	0.514211		0.0108443	1.74754e-09	C	T	0.4458
rs3781099	10	27318776	0.0471289	0.0466682	T	C	0.921605		0.0203748	8.07102e-11	C	T	0.08203	MASTL	4.2e-11	C	T	n.d.
														LINC00202-1	2.2e-06	T	C	n.d.
rs4542429	11	56446833	0.0282729	0.0330863	C	T	0.494947		-0.0285581	1.07015e-24	C	T	0.4839
rs1558236	12	111780998	-0.0856132	0.0208713	G	C	0.966842		0.0559521	9.85265e-15	G	C	0.97281	ALDH2	1.8e-06	G (rare)	C
rs9571687	13	67472713	-0.0331029	0.0193671	A	C	0.701948		-0.017423	4.09886e-19	C	A	0.329
rs4981693	14	29680331	0.0296097	0.043576	A	G	0.281211		0.0160996	1.20011e-13	G	A	0.771
rs3736485	15	51748610	-0.0271023	0.0413729	G	A	0.427131		0.0116134	1.13907e-12	G	A	0.4557
rs2537847	17	65694355	0.0328206	0.0313819	G	A	0.246447		-0.0118912	3.39351e-09	G	A	0.2443	RP11-855A2.1	7.1e-05	A	G	n.d.
rs17806379	20	51107290	-0.0368383	0.0367802	T	C	0.838579		-0.0247626	2.1529e-27	C	T	0.1789
Where Chrom. = chromosome, Pos. = genome position in basepairs accoding to GRCh37, Beta refer to Alt allele, Freq = frequency of Alt allele, *=eQTL in visceral adipose tissue
High = allele with highest gene expression according to GTEx; n.d. = mRNA not detected in hASC undergoing in vitro differentiation to adipocytes.

## Sheet: ST4
Supplemental Table 4. SNPs associated with spontaneous lipolysis and WHRadjBMI
			Spontaneous lipolysis						WHRadjBMI						eQTL					Detected
SNP	Chrom.	Pos.	Beta	P	Ref	Alt	Freq		Beta	P	Ref	Alt	Freq		Gene	Organ	P	High	Low	in hASCs
rs10923724	1	119546842	0.0461629	0.00833143	T	C	0.402026		0.0347	1.25e-89	C	T	0.5569		WARS2	SAT	1.7x10-46	C	T
															TBX15	SAT	9.7e-06	T	C
rs740838	3	43764315	-0.179428	0.00504856	A	C	0.981105		-0.0431	8.976e-14	C	A	0.0248
rs17289035	3	57125424	-0.0445025	0.0403661	A	G	0.808921		0.0137	9.165e-10	G	A	0.2029
rs10055995	5	137698299	-0.0604045	0.00051661	T	C	0.418421		-0.0109	1.938e-09	C	T	0.5788		REEP2	SAT	3e-15	C	T	n.d.
															KDM3B	SAT	4e-05	T	C	n.d.
rs3792751	5	32773314	-0.0490947	0.00722486	T	C	0.634079		0.0136	1.41e-14	C	T	0.3642
rs10980797	9	113912553	0.0416064	0.0175333	G	A	0.507289		-0.0182	4.515e-20	G	A	0.5194		LPAR1	SAT	0.00013	A	G	n.d.
rs747249	11	130271647	0.0406399	0.0273918	G	A	0.351132		0.0114	1.251e-09	G	A	0.3589		ADAMTS8	VAT	3e-10	G	A	n.d.
rs10878367	12	66436097	-0.0452185	0.0204435	A	T	0.726684		0.019	5.843e-21	T	A	0.295		LLPH-AS1	SAT	9.9e-06	A	T	n.d.
rs12325187	16	3364997	-0.0433375	0.0227002	G	C	0.691684		0.0127	8.3e-10	G	C	0.7323		TIGD7	SAT	8.8e-20	G	C	n.d.
															ZNF263	SAT	4.6e-21	G	C
															LINC00921	SAT	9.3e-10	C	G	n.d.
															ZNF200	SAT	5.3e-06	G	C	n.d.
															MTCO1P28	VAT	2.5e-07	G	C	n.d.
rs11078594	17	1612777	-0.0457409	0.0455054	C	G	0.820579		-0.0149	3.658e-09	G	C	0.187
rs4794033	17	47358481	-0.0628265	0.0167864	A	G	0.883		-0.0194	8.688e-11	G	A	0.1012		ZNF652	SAT	2.6e-07	A	G	n.d.
rs1328757	20	56135199	0.0499638	0.00472756	T	C	0.558632		0.0141	3.408e-15	C	T	0.4745		PCK1	SAT	8.9e-06	T	C
Where Chrom. = chromosome, Pos. = genome position in basepairs accoding to GRCh37, Beta refer to Alt allele, Freq = frequency of Alt allele
High = allele with highest gene expression according to GTEx. n.d. = mRNA not detected in hASC undergoing in vitro differentiation to adipocytes.

## Sheet: ST5
Supplemental Table 5. SNPs associated with stimulated lipolysis and WHRadjBMI
			Isoprenaline stimulated lipolysis						WHRadjBMI						eQTL					Detected
SNP	Chrom.	Pos.	Beta	P	Ref	Alt	Freq		Beta	P	Ref	Alt	Freq		Gene	Organ	P	High	Low	in hASCs
rs6432188	2	11499032	-0.033565	0.0388654	C	T	0.185395		0.0143	2.251e-10	C	T	0.2016
rs740838	3	43764315	0.098258	0.0381463	A	C	0.981105		-0.0431	8.976e-14	C	A	0.0248
rs951252	4	145825151	-0.0269083	0.0343459	G	A	0.491579		-0.0185	3.44e-27	G	A	0.4514
rs3792751	5	32773314	0.0299681	0.0309269	T	C	0.634079		0.0136	1.41e-14	C	T	0.3642
rs1029472	5	130867733	-0.0488571	0.0299294	A	G	0.0922105		-0.0251	1.744e-09	G	A	0.9407
rs10055995	5	137698299	0.0336955	0.0103026	T	C	0.418421		-0.0109	1.938e-09	C	T	0.5788		REEP2	SAT	3e-15	C	T	n.d.
															KDM3B	SAT	4e-05	T	C	n.d.
rs975385	5	141858677	-0.0285684	0.0307567	T	C	0.610737		-0.0114	5.293e-10	C	T	0.4002
rs13198178	6	41702227	-0.0534159	0.0429698	C	G	0.932842		0.0308	1.163e-16	G	C	0.0641		TFEB	SAT	2e-05	G	C	n.d.
rs10878367	12	66436097	0.0328666	0.0263843	A	T	0.726684		0.019	5.843e-21	T	A	0.295		LLPH-AS1	SAT	9.9e-06	A	T	n.d.
rs797486	13	51221618	0.046119	0.0104354	A	C	0.152526		0.0373	4.379e-46	C	A	0.893		EBPL	SAT	8.3e-05	A	C
rs146182298	14	52531408	-0.0858577	0.0247337	T	C	0.968895		0.0314	1.445e-09	C	T	0.0381		NID2	VAT	8x10-8	C	T
rs699370	14	74989119	-0.0288174	0.0323282	C	T	0.366974		-0.0127	3.784e-12	C	T	0.3802
rs11074934	16	10979440	0.0378854	0.0114808	T	C	0.736789		0.0119	3.792e-09	C	T	0.2719		CIITA	SAT	2.7x10-7	T	C	n.d.
rs11078594	17	1612777	0.036365	0.033909	C	G	0.820579		-0.0149	3.658e-09	G	C	0.187
rs4646342	17	17493272	-0.0273036	0.0390982	A	G	0.549526		-0.0172	3.536e-21	G	A	0.4536		PEMT	SAT	4.2x10-15	G	A
rs4794033	17	47358481	0.0460227	0.0207986	A	G	0.883		-0.0194	8.688e-11	G	A	0.1012		ZNF652	SAT	2.6x10-7	A	G	n.d.
rs9909443	17	73308346	-0.0446811	0.00385178	T	C	0.779684		-0.0138	1.236e-10	C	T	0.2251		GGA3	SAT	1.2x10-10	T	C
															MRPS7	SAT	4.3x10-8	C	T
															NUP85	SAT	6.3x10-8	T	C
															MIF4GD	SAT	1.8e-05	C	T
															GRB2	SAT	0.00017	T	C
rs11082430	18	42752377	0.0325325	0.040176	G	C	0.777553		0.0125	1.549e-09	G	C	0.7379
rs2145272	20	6626218	0.0397506	0.0039823	A	G	0.330526		-0.0247	3.95e-43	G	A	0.6367
rs8126001	20	62711459	0.0280326	0.0297801	T	C	0.51571		-0.0164	1.604e-16	C	T	0.4853		OPRL1	SAT	3.6x10-17	T	C	n.d.
															RGS19	SAT	4.7e-15	T	C	n.d.
Where Chrom. = chromosome, Pos. = genome position in basepairs accoding to GRCh37, Beta refer to Alt allele, Freq = frequency of Alt allele
High = allele with highest gene expression according to GTEx. n.d. = mRNA not detected in hASC undergoing in vitro differentiation to adipocytes.

## Sheet: ST6
Supplemental Table 6. Genes differentially expressed between siZNF436 and control cells.
Gene symbol	Probeset	Fold Change	FDR (%)	Average (NegC)	Lipolysis geneset
MLLT11	TC0100009938.hg.1	2.57641	0	8.24332
UCHL1	TC0400007344.hg.1	2.10367	0	13.6394
TUBA4A	TC0200015771.hg.1	1.96345	0	6.78253
ANKRD37	TC0400009525.hg.1	1.92777	2.30357	5.99872
MTRNR2L9	TC0600008379.hg.1	1.92493	2.30357	12.778
MT1F	TC1600007965.hg.1	1.87147	0	11.0746
MT1M	TC1600007960.hg.1	1.81005	0	11.7966
FHL2	TC0200013750.hg.1	1.77617	1.96646	7.2514
PERP	TC0600013326.hg.1	1.77477	0	9.91755
IGFBP3	TC0700010965.hg.1	1.76492	0	12.6225
PREX1	TC2000009357.hg.1	1.75543	1.96646	6.45995
FMO2	TC0100010583.hg.1	1.74883	0	6.47433
PLEKHA2	TC0800007362.hg.1	1.72747	1.96646	7.3513
HS3ST3B1	TC1700006946.hg.1	1.71542	2.30357	6.91375
VASH2	TC0100011552.hg.1	1.71177	1.96646	5.1062
MT1E	TC1600007959.hg.1	1.67453	0	14.0091
SYNE2	TC1400007430.hg.1	1.67036	2.30357	5.99244
NEXN	TC0100008807.hg.1	1.66611	0	11.5603
MT1A	TC1600007962.hg.1	1.64235	4.17025	14.0124
FEZ1	TC1100012708.hg.1	1.63667	0	7.44519
RNF220	TC0100008094.hg.1	1.62778	0	10.79
ADAM33	TC2000008227.hg.1	1.62507	1.96646	7.566
STMN2	TC0800008044.hg.1	1.61755	9.40149	5.62895
MT1L	TC1600007958.hg.1	1.61643	2.30357	14.3388
MTRNR2L3	TC2000009588.hg.1	1.61159	9.40149	7.96438
GALNT5	TC0200009739.hg.1	1.61095	4.17025	7.1886
HIPK2	TC0700012780.hg.1	1.61054	4.17025	12.5928
MT1G	TC1600010421.hg.1	1.60628	4.17025	13.887
LATS2	TC1300008272.hg.1	1.59983	0	8.38279
LRRC8A	TC0900008891.hg.1	1.597	4.17025	7.77692
DNAJB2	TC0200010840.hg.1	1.59587	2.30357	6.3704
SVEP1	TC0900011182.hg.1	1.58068	0	11.6287
BCR	TC2200006833.hg.1	1.57166	6.34128	6.13741
GUCY1B3	TC0400009088.hg.1	1.57127	1.96646	6.68333
CHPF	TC0200015790.hg.1	1.57091	2.30357	8.45621
MT2A	TC1600007957.hg.1	1.55873	4.17025	15.012
GATS	TC0700011982.hg.1	1.55865	4.17025	9.46844
KIAA0930	TC2200008966.hg.1	1.5557	1.96646	10.065
PHACTR2	TC0600014188.hg.1	1.55277	0	9.43145
MFAP3L	TC0400012992.hg.1	1.55234	4.17025	6.85282
TAGLN	TC1100009169.hg.1	1.54022	4.17025	9.64422
FILIP1L	TC0300011834.hg.1	1.5387	1.96646	10.1404
MTRNR2L10	TC0X00009803.hg.1	1.5332	6.34128	4.5619
SWI5	TC0900008854.hg.1	1.53213	0	5.89312
GRB14	TC0200014790.hg.1	1.5301	1.96646	7.47379
LRRC17	TC0700008657.hg.1	1.52176	9.40149	6.77412
MT1B; MT1CP	TC1600007964.hg.1	1.52153	6.34128	13.6955
MT1H	TC1600007966.hg.1	1.51887	6.34128	10.3588
EZR	TC0600013727.hg.1	1.51768	2.30357	9.60564
COL8A1	TC0300008130.hg.1	1.51118	4.17025	7.41001
OSBPL10	TC0300010632.hg.1	1.51051	6.34128	6.18692
FLNB	TC0300007596.hg.1	1.50534	9.40149	7.15705
MAST4	TC0500007623.hg.1	1.50335	6.34128	9.24001
ZNF518B	TC0400010048.hg.1	1.5016	4.17025	7.44839
FAP	TC0200014771.hg.1	1.49692	0	12.5487
HGF	TC0700011642.hg.1	1.49051	4.17025	5.8326
MLIP	TC0600014138.hg.1	1.48885	9.40149	6.55801
LRRC34	TC0300013083.hg.1	1.48861	1.96646	9.09997
IL13RA2	TC0X00010557.hg.1	1.48821	9.40149	5.71771
RANBP3L	TC0500010498.hg.1	1.486	4.17025	10.3016
TLN1; MIR6852	TC0900009950.hg.1	1.48461	9.40149	10.185
FDXR	TC1700011720.hg.1	1.48318	9.40149	8.39646
CYR61	TC0100008912.hg.1	1.4791	2.30357	9.04211
ARPC1B	TC0700013420.hg.1	1.47899	4.17025	8.41682
EMX2	TC1000009025.hg.1	1.47767	9.40149	10.9594
NAGLU	TC1700012259.hg.1	1.47708	6.34128	6.71151
RAB3B	TC0100014191.hg.1	1.46645	9.40149	5.91744
SEL1L3	TC0400010282.hg.1	1.4639	9.40149	6.7791
POC1B; POC1B-GALNT4; GALNT4	TC1200011471.hg.1	1.46327	4.17025	6.77715
SEMA7A	TC1500010018.hg.1	1.4629	9.40149	6.65007
MURC	TC0900008238.hg.1	1.46246	6.34128	5.98778
PLBD2	TC1200008942.hg.1	1.45646	2.30357	11.6022
CTSD	TC1100013129.hg.1	1.45426	2.30357	13.9195
MGLL	TC0300012323.hg.1	1.45374	2.30357	10.5338	Yes
PDCD1LG2	TC0900006560.hg.1	1.4521	9.40149	7.24683
COL14A1	TC0800008679.hg.1	1.45181	6.34128	8.38412
WDR44	TC0X00008223.hg.1	1.45075	1.96646	8.88619
C1orf61	TC0100018511.hg.1	1.44971	9.40149	4.778
FAM129B	TC0900011582.hg.1	1.44749	9.40149	7.47579
EXD3	TC0900012055.hg.1	1.44581	6.34128	6.03148
POPDC3	TC0600012709.hg.1	1.44307	0	11.2691
CTAGE1	TC1800008259.hg.1	1.4379	6.34128	4.36409
SEMA3A	TC0700013578.hg.1	1.43683	9.40149	12.6542
SENP2	TC0300009738.hg.1	1.43588	6.34128	9.0704
PFN2	TC0300014064.hg.1	1.43509	4.17025	10.5144
KIAA1324L	TC0700011692.hg.1	1.43097	9.40149	11.548
CHN1	TC0200015002.hg.1	1.43022	9.40149	10.3183
F2RL2	TC0500011194.hg.1	1.42955	6.34128	7.60939
TRIO	TC0500006803.hg.1	1.42948	6.34128	9.30704
MS4A14	TC1100013015.hg.1	1.42578	9.40149	4.5114
FPR1	TC1900011271.hg.1	1.42457	9.40149	5.7518
TNIP1	TC0500012497.hg.1	1.42276	6.34128	8.3164
TMEM64	TC0800011071.hg.1	1.42117	4.17025	12.3093
ARHGAP26	TC0500008941.hg.1	1.4209	6.34128	9.00581
QRFP	TC0900011754.hg.1	1.42038	9.40149	9.57089
SGTB	TC0500010932.hg.1	1.42025	4.17025	8.21133
TSPAN18	TC1100007400.hg.1	1.41982	4.17025	5.66195
ATIC	TC0200010713.hg.1	1.41758	2.30357	10.3302
PATZ1	TC2200008477.hg.1	1.41735	4.17025	6.90746
LCOR	TC1000008556.hg.1	1.41471	6.34128	8.42006
MAGI1	TC0300011403.hg.1	1.41353	9.40149	8.17702
VEGFC	TC0400012487.hg.1	1.41315	6.34128	10.4208
SAMD9L	TC0700011797.hg.1	1.40948	9.40149	9.71852
ADRA1B	TC0500009264.hg.1	1.40864	9.40149	5.43687
SURF1	TSUnmapped00000339.hg.1	1.40706	9.40149	7.69899
ITGA5	TC1200010839.hg.1	1.40383	2.30357	11.0103
PNPLA6	TC1900011654.hg.1	1.4036	6.34128	9.2921
TBC1D22B	TC0600007864.hg.1	1.40279	4.17025	6.68293
ADAMTS5	TC2100007822.hg.1	1.40268	6.34128	12.2241
PPFIBP1	TC1200007153.hg.1	1.40073	9.40149	9.03938
ACTA2	TC1000011370.hg.1	1.40034	6.34128	10.3749
SOCS2	TC1200008474.hg.1	1.39917	9.40149	7.26694
STX3	TC1100013012.hg.1	1.39761	6.34128	7.55012
PSMC4	TC1900008084.hg.1	1.3938	9.40149	8.74715
BNC1	TC1500010261.hg.1	1.39327	9.40149	6.65881
TXNRD1	TC1200008675.hg.1	1.39317	9.40149	13.2313
GABARAPL1	TC1200006787.hg.1	1.39158	6.34128	11.6918
AGO1	TC0100007786.hg.1	1.38928	9.40149	8.53936
PYGB	TC2000007015.hg.1	1.38515	9.40149	11.3736
LOC100144595; AC009227.2; tikure	TC0200014650.hg.1	1.38279	6.34128	5.23097
ZEB1	TC1000007199.hg.1	1.38137	6.34128	13.7718
MT1IP	TC1600007967.hg.1	1.3812	9.40149	8.00759
DUSP10	TC0100017420.hg.1	1.38047	6.34128	9.76491
PET117; CSRP2BP	TC2000006818.hg.1	1.37596	9.40149	7.40964
VASP	TC1900008329.hg.1	1.3732	9.40149	8.05022
KTN1	TC1400007244.hg.1	1.36946	9.40149	9.30176
HIST1H4B	TC0600011123.hg.1	1.36942	6.34128	4.20993
NRG1	TC0800007221.hg.1	1.36892	9.40149	4.78619
ANKRD50	TC0400011791.hg.1	1.36592	6.34128	9.90893
KIAA0355	TC1900007802.hg.1	1.36457	9.40149	6.11769
BLOC1S2	TC1000011606.hg.1	1.36289	6.34128	10.217
ANXA7	TC1000011020.hg.1	1.36066	6.34128	9.71639
TMOD2	TC1500007238.hg.1	1.36059	9.40149	7.35046
PDE4A	TC1900006985.hg.1	1.36023	9.40149	7.4863
CDK5RAP2	TC0900011378.hg.1	1.35942	6.34128	7.28139
KDM5A	TC1200009550.hg.1	1.35768	4.17025	8.81723
PRSS54	TC1600010480.hg.1	1.35759	9.40149	5.01878
OSBPL8	TC1200011321.hg.1	1.35728	6.34128	12.1335
GNAQ	TC0900010485.hg.1	1.3561	9.40149	11.1135
FOXP1	TC0300011485.hg.1	1.35411	9.40149	8.70804
FIBIN	TC1100007110.hg.1	1.35321	4.17025	9.12226
ARFRP1	TC2000009828.hg.1	1.35082	6.34128	8.50156
RPS6KA2	TC0600014370.hg.1	1.35081	2.30357	11.2176
JMJD1C	TC1000012561.hg.1	1.34963	6.34128	11.151
GPS1	TC1700009221.hg.1	1.34923	9.40149	10.4313
SMURF2	TC1700011451.hg.1	1.34885	6.34128	9.02086
LAMA4	TC0600012885.hg.1	1.34869	9.40149	13.531
ND1	TC0M00006432.hg.1	1.34794	9.40149	17.8795
GCLM	TC0100014966.hg.1	1.34712	6.34128	8.36881
CD109	TC0600008539.hg.1	1.34545	9.40149	11.7901
EPB41L2	TC0600013165.hg.1	1.34398	9.40149	10.2629
GNA12	TC0700010075.hg.1	1.34385	6.34128	10.1995
CRIM1	TC0200007237.hg.1	1.3438	2.30357	10.0008
CDKL1	TC1400009128.hg.1	1.34262	9.40149	7.45568
LASP1	TC1700007725.hg.1	1.33927	6.34128	11.1771
GBP1	TC0100014852.hg.1	1.33779	9.40149	9.20176
COL12A1	TC0600012314.hg.1	1.33433	9.40149	12.5001
PDLIM5	TC0400008175.hg.1	1.33276	9.40149	11.091
ABCB6	TC0200016774.hg.1	1.33204	6.34128	7.49271
PHC1	TC1200010857.hg.1	1.33194	9.40149	9.94139
ZC3H13	TC1300008837.hg.1	1.32958	9.40149	11.8955
ANGPT1	TC0800011445.hg.1	1.32398	9.40149	8.71772
RERE	TC0100012760.hg.1	1.3213	9.40149	10.2947
ZNF174	TC1600011341.hg.1	1.31847	9.40149	7.40899
EDIL3	TC0500011352.hg.1	1.31837	9.40149	8.21608
PALLD	TC0400009258.hg.1	1.31638	9.40149	10.0683
PTTG1IP	TC2100008390.hg.1	1.31595	9.40149	13.3311
COBLL1	TC0200014792.hg.1	1.31282	6.34128	9.7014
ING2	TC0400009462.hg.1	1.31053	9.40149	8.86084
TMOD3	TC1500007240.hg.1	1.30902	9.40149	10.5814
DLG5	TC1000011130.hg.1	1.30763	9.40149	7.77734
PAM	TC0500008229.hg.1	1.30699	9.40149	12.0512
PSKH1	TC1600008178.hg.1	1.30541	9.40149	8.09112
LMNA	TC0100010152.hg.1	1.30337	9.40149	13.2092
CDK14	TC0700013397.hg.1	1.29959	9.40149	11.0869
MPLKIP	TC0700010831.hg.1	1.29597	9.40149	9.78119
PICALM	TC1100011838.hg.1	1.29284	9.40149	14.6052
KAT6A	TC0800010258.hg.1	1.29165	9.40149	8.8161
ERP44	TC0900011013.hg.1	1.29145	9.40149	11.592
ZFAND4	TC1000010499.hg.1	1.2908	6.34128	7.63723
KDM5B	TC0100016963.hg.1	1.28941	9.40149	10.94
FGD4	TC1200012617.hg.1	1.28715	9.40149	9.02964
USP10	TC1600008657.hg.1	1.28242	9.40149	10.6705
GAB1	TC0400008879.hg.1	1.27951	9.40149	9.47955
PSMC3	TC1100010738.hg.1	1.27567	9.40149	10.0436
TTC39B	TC0900012209.hg.1	1.27307	9.40149	8.78387
FGF7	TC1500007185.hg.1	1.26744	9.40149	12.9355
PSMD14	TC0200009813.hg.1	1.2644	9.40149	11.6684
REXO2	TC1100013097.hg.1	1.26287	6.34128	12.9137
AIM1	TC0600008981.hg.1	1.25727	9.40149	10.9831
TCEA1	TC0800010458.hg.1	1.25614	9.40149	10.7117
PCOLCE2	TC0300012676.hg.1	1.2546	9.40149	10.5507
MDFIC	TC0700008857.hg.1	1.23133	9.40149	12.2284
TBX3	TC1200012016.hg.1	0.776847	9.40149	12.5352
CTSC	TC1100011888.hg.1	0.774601	9.40149	13.2846
LRIG1	TSUnmapped00000598.hg.1	0.769144	9.40149	7.91797
HDGFRP2	TC1900006700.hg.1	0.768981	9.40149	10.1364
CINP	TC1400010264.hg.1	0.767775	9.40149	7.62949
MDGA1	TC0600011704.hg.1	0.766291	6.34128	6.12397
COX6C	TC0800011239.hg.1	0.766228	9.40149	12.4849
TUBGCP4	TC1500007057.hg.1	0.765803	9.40149	9.84427
OR52W1	TC1100006719.hg.1	0.765518	9.40149	5.0255
C16orf89	TC1600009257.hg.1	0.765103	9.40149	6.09396
TFRC	TC0300013684.hg.1	0.764088	9.40149	11.6576
IRGQ	TC1900011969.hg.1	0.763834	9.40149	6.63147
GOLGA6L22	TC1500010836.hg.1	0.756241	9.40149	4.07289
ATP2A2	TC1200008835.hg.1	0.756148	2.30357	12.9761
ATG16L1	TSUnmapped00000197.hg.1	0.754964	9.40149	5.2554
EIF3L	TC2200009262.hg.1	0.753477	9.40149	13.1057
TRIM24	TC0700009317.hg.1	0.753437	9.40149	10.0848
CDR1	TC0X00010982.hg.1	0.753083	9.40149	16.8074
HMGCR	TC0500007804.hg.1	0.750845	9.40149	10.9172
XPR1	TC0100010806.hg.1	0.750085	4.17025	11.7217
POLRMT	TC1900009100.hg.1	0.749603	9.40149	7.15848
FLJ45513; RP11-304F15.3	TC1700008218.hg.1	0.749158	9.40149	5.7622
C14orf159	TC1400007975.hg.1	0.749141	6.34128	6.30767
CCDC117	TC2200009244.hg.1	0.748509	9.40149	9.25841
APTX	TC0900012221.hg.1	0.748355	9.40149	9.16487
RTP4	TC0300009799.hg.1	0.747986	9.40149	5.13195
CRYL1	TC1300008253.hg.1	0.747684	9.40149	10.0595
CYP4V2	TC0400012874.hg.1	0.746549	9.40149	9.3956
ZNF660	TSUnmapped00000406.hg.1	0.745911	9.40149	6.33945
STMN1; MIR3917	TC0100013369.hg.1	0.745538	9.40149	11.54
FAM153A	TC0500013417.hg.1	0.745127	9.40149	6.33855
ZNF35	TSUnmapped00000018.hg.1	0.744989	9.40149	8.23456
DNAJB5	TC0900007064.hg.1	0.744806	9.40149	8.24416
ZNF738	TC1900007515.hg.1	0.74439	9.40149	11.3261
FKTN	TC0900008316.hg.1	0.742801	9.40149	8.82765
AIM2	TC0100016086.hg.1	0.742462	9.40149	4.38767
SNAI3	TC1600011223.hg.1	0.74155	9.40149	5.56332
GNL3L	TC0X00007356.hg.1	0.741403	4.17025	9.13259
PNCK	TC0X00011412.hg.1	0.74112	9.40149	6.26127
TGFB2; TGFB2-OT1	TC0100011621.hg.1	0.740963	9.40149	11.5194
MPP1	TC0X00011223.hg.1	0.740374	9.40149	9.88075
CBX4	TC1700011953.hg.1	0.740307	9.40149	7.25084
ACSL5	TC1000008926.hg.1	0.740233	9.40149	11.475
MTERF2	TC1200011811.hg.1	0.739516	9.40149	10.2408
ZBTB6	TC0900011453.hg.1	0.739002	9.40149	8.52064
TFR2	TC0700012010.hg.1	0.73869	9.40149	7.90179
SPANXA1	TC0X00011402.hg.1	0.738441	9.40149	7.93393
F10	TSUnmapped00000817.hg.1	0.738084	9.40149	6.75243
C11orf95	TC1100011131.hg.1	0.737853	9.40149	14.595
VCX3A; VCX	TC0X00009000.hg.1	0.737595	9.40149	6.04793
FCRL1	TC0100016052.hg.1	0.736107	9.40149	5.42169
PTPN5	TC1100010277.hg.1	0.73554	6.34128	7.3626
AP1S2	TC0X00009139.hg.1	0.734989	9.40149	10.9215
ERO1A	TC1400009186.hg.1	0.734816	4.17025	12.7764
RRP36	TC0600014130.hg.1	0.734408	9.40149	6.77613
ADAP2	TC1700012226.hg.1	0.734051	6.34128	5.43703
LRRC37A2	TC1700008102.hg.1	0.732205	6.34128	10.4425
HCFC1R1	TC1600009162.hg.1	0.73127	9.40149	7.37037
ADAMTS9	TC0300011391.hg.1	0.730042	6.34128	7.55521
TARM1	TC1900011390.hg.1	0.729903	9.40149	9.19631
PCBD1	TC1000010930.hg.1	0.729706	9.40149	10.5806
KBTBD6	TC1300008713.hg.1	0.728964	9.40149	7.50191
NGF	TC0100015368.hg.1	0.728948	9.40149	4.41291
ZNF544	TC1900011826.hg.1	0.727789	9.40149	6.00784
CCNB1IP1; SNORD126	TC1400008583.hg.1	0.727594	2.30357	10.8118
GPER1	TC0700006488.hg.1	0.726712	9.40149	8.48809
TTC31	TC0200008085.hg.1	0.725444	9.40149	7.89783
MED8	TC0100013925.hg.1	0.724809	9.40149	10.1773
PHLPP2	TC1600010792.hg.1	0.724707	6.34128	8.19654
NBL1	TC0100018186.hg.1	0.724047	6.34128	6.61845
DNAL4	TC2200009355.hg.1	0.723686	9.40149	8.95017
WFDC10A	TC2000007495.hg.1	0.720848	6.34128	6.99167
SYNJ2BP-COX16; COX16; SYNJ2BP	TC1400009576.hg.1	0.720456	9.40149	9.21484
DPY19L3	TC1900007744.hg.1	0.719525	9.40149	10.6339
FAM25C	TC1000012554.hg.1	0.718615	9.40149	7.15881
C2orf48	TC0200006679.hg.1	0.718175	4.17025	7.15
ALG14	TC0100014997.hg.1	0.717814	9.40149	9.67297
N4BP3	TC0500009648.hg.1	0.715726	9.40149	6.3412
IQGAP3	TC0100016003.hg.1	0.71545	9.40149	5.23385
C2orf15andLIPT1andMRPL30; C2orf15	TC0200016500.hg.1	0.715038	9.40149	6.85265
CRLF3	TC1700010298.hg.1	0.714509	9.40149	13.392
FJX1	TC1100007285.hg.1	0.713297	9.40149	7.66828
PSMG3	TC0700010020.hg.1	0.712795	9.40149	8.20716
SF3B6	TC0200011974.hg.1	0.7104	9.40149	13.4727
SOX10	TC2200008676.hg.1	0.709881	9.40149	8.60643
RPF2	TC0600009142.hg.1	0.709734	4.17025	12.411
DPP9	TC1900009361.hg.1	0.709309	4.17025	10.0069
CCBL2; RBMXL1	TC0100014848.hg.1	0.708334	2.30357	12.8801
KAT2A	TC1700012415.hg.1	0.708143	9.40149	10.074
BCL2L14	TSUnmapped00000650.hg.1	0.70681	4.17025	6.45862
KIAA0125	TC1400010707.hg.1	0.706308	9.40149	5.81689
SEMA5A	TC0500010043.hg.1	0.706306	9.40149	9.92048
ZMYND10	TC0300011107.hg.1	0.705574	9.40149	8.42454
UBXN2B	TC0800007735.hg.1	0.705518	6.34128	9.47433
STK16	TC0200010838.hg.1	0.704785	2.30357	7.38393
DCBLD1	TC0600009256.hg.1	0.704336	4.17025	6.03487
FAM193B	TC0500012980.hg.1	0.704133	6.34128	7.91848
RNASET2	TC0600014371.hg.1	0.703353	2.30357	10.8033
ODC1; SNORA80B	TC0200011720.hg.1	0.702322	4.17025	10.551
PTK6	TC2000009815.hg.1	0.701502	9.40149	7.53614
COX7B	TC0X00007704.hg.1	0.701449	9.40149	12.9439
GRB7	TC1700007757.hg.1	0.701293	9.40149	6.29018
FAM101A	TC1200012722.hg.1	0.701213	9.40149	6.01254
ATP11A	TC1300008084.hg.1	0.700895	6.34128	6.25682
SURF2	TSUnmapped00000165.hg.1	0.700796	6.34128	5.63754
FAM25G; FAM25C; FAM25BP	TC1000012552.hg.1	0.700676	6.34128	7.28111
PCLO	TC0700011655.hg.1	0.700617	9.40149	5.46278
CNDP2	TC1800007680.hg.1	0.700048	2.30357	11.6341
FAM228B	TC0200016414.hg.1	0.699728	4.17025	6.53646
LMNB1	TC0500008544.hg.1	0.699387	9.40149	5.53709
STARD4	TC0500011702.hg.1	0.698371	9.40149	9.74721
PLCB2	TC1500009089.hg.1	0.696579	6.34128	9.14241
ATP13A3	TC0300013602.hg.1	0.695842	9.40149	6.94028
ZNF684	TC0100007964.hg.1	0.695607	9.40149	8.47245
GOLGA8R	TC1500010842.hg.1	0.695509	9.40149	7.62693
HLA-DMA	TC0600014277.hg.1	0.695392	9.40149	12.5807
PLGRKT	TC0900009461.hg.1	0.693348	2.30357	7.26028
CXCL14	TC0500012107.hg.1	0.692969	6.34128	7.23149
PROCA1	TC1700010206.hg.1	0.692671	9.40149	6.19257
ADAMTS12	TC0500010453.hg.1	0.689324	9.40149	10.6641
CPD	TC1700007451.hg.1	0.688237	2.30357	11.3416
ADPRHL2	TC0100007791.hg.1	0.687599	9.40149	5.55338
ZNF713	TC0700013361.hg.1	0.687444	9.40149	7.19655
SUCO	TC0100010623.hg.1	0.687289	2.30357	8.20369
MORN1	TC0100012523.hg.1	0.686398	9.40149	10.1579
MYLK3	TC1600010174.hg.1	0.68616	9.40149	6.00765
PITPNA	TC1700009383.hg.1	0.685449	6.34128	6.35297
SEPHS1	TC1000009844.hg.1	0.68418	6.34128	10.0278
HAMP	TC1900007848.hg.1	0.683733	4.17025	6.06446
RPIA	TC0200008351.hg.1	0.683502	6.34128	7.08173
TIPRL	TC0100010522.hg.1	0.682779	1.96646	10.1439
TP53TG3C	TC1600011389.hg.1	0.681541	9.40149	5.05407
BTG3	TC2100007663.hg.1	0.679377	2.30357	9.23541
TXNDC16	TC1400009184.hg.1	0.678571	9.40149	8.88472
HMGCS1	TC0500010635.hg.1	0.677118	9.40149	12.3066
DHCR24	TC0100014276.hg.1	0.677086	1.96646	13.0982
CRIP1	TC1400010704.hg.1	0.676565	4.17025	4.82499
FIGF	TC0X00011354.hg.1	0.675632	9.40149	6.95727
LINC00525	TC0700007471.hg.1	0.675589	6.34128	5.48031
TRAF2	TC0900009242.hg.1	0.674937	6.34128	6.75752
CCND2	TC1200006555.hg.1	0.674772	1.96646	12.5136
ANKS3	TC1600011474.hg.1	0.673253	9.40149	7.07294
TSPYL2	TC0X00007310.hg.1	0.672768	2.30357	11.3829
SLC41A1	TC0100017079.hg.1	0.66944	1.96646	11.0648
ACVR1C	TC0200014694.hg.1	0.664789	9.40149	9.47634
IGF1	TC1200011727.hg.1	0.664122	2.30357	10.6339
SLC6A15	TC1200011420.hg.1	0.663397	2.30357	11.0356
SQLE	TC0800008783.hg.1	0.663365	4.17025	9.96453
NARS2	TC1100011751.hg.1	0.663168	2.30357	7.89087
ERO1B	TC0100017849.hg.1	0.659967	6.34128	6.01994
ENO1	TC0100006755.hg.1	0.658749	4.17025	10.8758
ANKDD1B	TC0500007811.hg.1	0.658242	4.17025	5.97307
DLAT	TC1100009048.hg.1	0.655596	9.40149	12.886
ERV3-1; ZNF117	TC0700011318.hg.1	0.655377	2.30357	12.9198
PM20D1	TC0100017080.hg.1	0.655269	1.96646	6.18452
REEP6	TC1900006537.hg.1	0.6526	6.34128	10.3642
IL1RL2	TC0200008669.hg.1	0.652126	4.17025	6.22798
CECR5	TC2200007892.hg.1	0.649021	6.34128	7.40401
CEP131	TC1700012025.hg.1	0.648973	4.17025	8.86019
SLC35G4	TC1800006702.hg.1	0.647235	4.17025	7.09406
EPHA5	TC0400010867.hg.1	0.644186	4.17025	4.92703
OMG	TC1700012382.hg.1	0.642809	6.34128	6.07498
RP11-93O14.2; VPS35	TC1600010172.hg.1	0.64171	2.30357	6.88453
KIF2C	TC0100008102.hg.1	0.640535	4.17025	6.54864
F10	TSUnmapped00000818.hg.1	0.640187	6.34128	6.54674
UCP2	TC1100011602.hg.1	0.635589	1.96646	12.8282
MAL	TC0200008452.hg.1	0.632144	1.96646	6.00717
NTM	TC1100009561.hg.1	0.631676	6.34128	6.17789
PTGFRN	TC0100009558.hg.1	0.6293	2.30357	10.8191
IL1RAP	TC0300009855.hg.1	0.623649	1.96646	7.31295
RNASEH2A	TC1900007098.hg.1	0.621656	2.30357	5.78362
FDPS	TC0100010123.hg.1	0.621162	6.34128	12.0603
PNPLA3	TC2200009281.hg.1	0.619842	9.40149	8.77398	Yes
H1FNT	TC1200007514.hg.1	0.619513	9.40149	6.08749
ABCD2	TC1200010413.hg.1	0.619381	6.34128	11.4624
HAVCR2	TC0500013388.hg.1	0.617415	2.30357	6.97989
C10orf113	TC1000009985.hg.1	0.616444	4.17025	9.71581
ACAT2	TC0600010057.hg.1	0.616362	9.40149	11.3797
ATP5G2	TC1200012798.hg.1	0.613196	0	13.0464
AGT	TC0100018565.hg.1	0.610925	1.96646	12.3315
PDE3B	TC1100006925.hg.1	0.610729	1.96646	8.65077	Yes
MVD	TC1600011221.hg.1	0.609404	6.34128	9.92074
FBXO27	TC1900011946.hg.1	0.608611	2.30357	8.01009
CNTFR	TC0900009905.hg.1	0.608497	2.30357	10.7688
PTGFR	TC0100008812.hg.1	0.60839	0	10.2969
LINC00273	TC1600010122.hg.1	0.603299	1.96646	7.89902
ZNF658	TC0900007452.hg.1	0.603086	1.96646	6.52102
ATL1	TC1400007120.hg.1	0.602384	0	7.04949
SCML1	TC0X00006715.hg.1	0.600271	4.17025	9.59203
FABP3	TC0100013561.hg.1	0.598037	1.96646	10.5598
RBM15B	TC0300007438.hg.1	0.593275	9.40149	10.7875
PER3	TC0100006725.hg.1	0.592853	4.17025	8.30095
IDI1	TC1000009536.hg.1	0.590795	4.17025	12.9923
ACSL4	TC0X00011382.hg.1	0.588701	1.96646	10.6576
ACKR3	TC0200011219.hg.1	0.586644	9.40149	7.64037
CHI3L2	TC0100009403.hg.1	0.569106	4.17025	16.4041
RXRG	TC0100016254.hg.1	0.567698	4.17025	7.66257
C6	TC0500010592.hg.1	0.564461	4.17025	7.65897
MGP	TC1200010022.hg.1	0.528781	0	7.66857
SCUBE3	TC0600007788.hg.1	0.510412	0	9.8314
JAZF1	TC0700007031.hg.1	0.480528	2.30357	12.8195
HAVCR1	TC0500012588.hg.1	0.442769	0	9.6275
ZNF436	TC0100013275.hg.1	0.201441	0	10.7953
* Number of publications containing the word lipolysis and the gene symbol according to PubMatrix.

## Sheet: ST7
Supplemental Table 7. Genes differentially expressed between siNUP85 and control cells.
Gene symbol	Probeset	Fold Change	FDR (%)	Average (NegC)	Lipolysis geneset
ANK3	TC1000010727.hg.1	1.87038	0	6.82987
KRTAP5-4	TC1100013127.hg.1	1.78382	7.25735	6.50405
DNAH1	TC0300007474.hg.1	1.73956	7.25735	6.68699
MATN2	TC0800008324.hg.1	1.71408	0	10.7923
RMND5A	TC0200008300.hg.1	1.55678	7.25735	9.68993
ANKRD13A	TC1200008814.hg.1	0.785449	10.3381	11.1532
NPC1	TC1800008285.hg.1	0.782439	10.3381	9.78529
CNOT2	TC1200008162.hg.1	0.780245	10.3381	12.2812
PLOD1	TC0100006874.hg.1	0.779929	10.3381	12.9718
MXI1	TC1000008881.hg.1	0.776194	10.3381	10.2695
TNPO2	TC1900009743.hg.1	0.775176	10.3381	10.3179
ADRB1	TC1000008968.hg.1	0.772931	10.3381	6.28008	Yes
SNAI2	TC0800010382.hg.1	0.766961	7.25735	15.4599
ZBTB38	TC0300008999.hg.1	0.765737	7.25735	12.5458
CAMSAP2	TC0100011148.hg.1	0.765021	4.98403	10.99
HIST1H2AC	TC0600007270.hg.1	0.763886	10.3381	11.4378
PIR	TC0X00011355.hg.1	0.763053	10.3381	9.68109
GPR108; MIR6791	TC1900009445.hg.1	0.762514	10.3381	11.5644
QPCT	TC0200007261.hg.1	0.761539	10.3381	10.0598
RAPH1	TC0200015476.hg.1	0.760981	7.25735	10.5126
BICC1	TC1000007703.hg.1	0.759743	10.3381	11.7165
IFITM2	TC1100012948.hg.1	0.758625	10.3381	14.1135
ELK4	TC0100017072.hg.1	0.758451	10.3381	12.4105
IFITM3	TC1100009657.hg.1	0.757838	4.98403	16.4578
TECR; MIR639	TC1900007181.hg.1	0.757599	10.3381	11.4747
SCFD2	TC0400010699.hg.1	0.756134	10.3381	10.2932
QSOX1	TC0100010798.hg.1	0.756123	10.3381	12.3807
COLGALT1	TC1900007331.hg.1	0.755651	10.3381	12.445
SCAND1	TC2000008993.hg.1	0.755088	10.3381	7.35877
DSP	TC0600006869.hg.1	0.754813	10.3381	7.36415
ELOVL1; MIR6734	TC0100013924.hg.1	0.753922	10.3381	11.3769
SOX12	TC2000006441.hg.1	0.751899	10.3381	5.66255
LRP10	TC1400006663.hg.1	0.750294	7.25735	11.5791
NNAT	TC2000007288.hg.1	0.74978	10.3381	12.3291
RAMP2	TC1700007913.hg.1	0.748268	7.25735	10.0991
EPHB6	TC0700009472.hg.1	0.747608	10.3381	10.5095
FBN1	TC1500009348.hg.1	0.746532	10.3381	15.0805
PLOD3	TC0700012041.hg.1	0.745407	10.3381	10.0592
PTRHD1	TC0200011990.hg.1	0.745039	10.3381	11.3019
CORO2B	TC1500007677.hg.1	0.744784	7.25735	10.4811
G6PD	TC0X00011211.hg.1	0.744475	7.25735	12.808
APBB2	TC0400010519.hg.1	0.743931	10.3381	11.9248
ADIPOR2	TC1200006472.hg.1	0.742531	10.3381	9.66316
RIOK1	TC0600006864.hg.1	0.742505	10.3381	11.4299
MALT1	TC1800007431.hg.1	0.741879	10.3381	10.0323
CNR1	TC0600012521.hg.1	0.737022	10.3381	11.5573
NUMB	TC1400009649.hg.1	0.735811	10.3381	10.2053
ATF6B	TC0600014267.hg.1	0.735727	10.3381	12.0635
ITGBL1	TC1300007870.hg.1	0.7351	10.3381	12.9834
PLAC9	TC1000008224.hg.1	0.735059	3.33069	6.25783
CSRP1	TC0100016917.hg.1	0.734646	10.3381	11.1321
FLRT2	TC1400007860.hg.1	0.734429	7.25735	8.05325
LRFN3	TC1900011716.hg.1	0.734413	10.3381	6.12381
CKAP4	TC1200011791.hg.1	0.733958	7.25735	11.1763
BAG3	TC1000009090.hg.1	0.733884	10.3381	11.4455
ARMT1	TC0600009868.hg.1	0.731443	7.25735	10.8031
CPM	TC1200011207.hg.1	0.730581	7.25735	12.4724
AVEN	TC1500008971.hg.1	0.73026	7.25735	7.63341
CRNDE	TC1600010375.hg.1	0.729813	4.98403	12.6509
PLA2R1	TC0200016742.hg.1	0.729755	10.3381	8.80112
CREM	TC1000007272.hg.1	0.72972	10.3381	8.94172
SPRTN	TC0100011963.hg.1	0.729605	10.3381	9.38159
LRRC8A	TC0900008891.hg.1	0.729291	10.3381	8.33611
BHLHE40	TC0300006483.hg.1	0.728473	10.3381	6.73736
SIM1	TC0600012670.hg.1	0.727326	10.3381	8.76666
HYOU1	TSUnmapped00000500.hg.1	0.72693	10.3381	7.12618
FUCA2	TC0600013427.hg.1	0.726095	3.33069	12.0276
P4HTM	TC0300013826.hg.1	0.72549	7.25735	6.41811
TMEM67	TC0800008241.hg.1	0.724213	10.3381	7.06908
MAPRE2	TC1800007066.hg.1	0.72408	3.33069	10.2663
KIAA0930	TC2200008966.hg.1	0.723396	7.25735	10.9145
SMIM15	TC0500010876.hg.1	0.720753	4.98403	9.57802
NID1	TC0100017844.hg.1	0.720509	2.64007	17.1511
CAPG	TC0200013265.hg.1	0.719312	10.3381	8.297
SSR1	TC0600014233.hg.1	0.719051	1.64358	15.7426
SLC2A10	TC2000007537.hg.1	0.718166	7.25735	10.5395
ADAMTSL1	TC0900006748.hg.1	0.717856	7.25735	10.1423
AGTR1	TC0300009119.hg.1	0.716444	7.25735	15.3524
MRPL23	TC1100006547.hg.1	0.716214	10.3381	6.46189
GPX8	TC0500007415.hg.1	0.712672	7.25735	12.527
CD44	TC1100007273.hg.1	0.712297	10.3381	11.6083
SLC2A3	TC1200009800.hg.1	0.711792	7.25735	10.3708
GRIA1	TC0500009141.hg.1	0.711409	7.25735	7.50966
ALYREF	TC1700012078.hg.1	0.711137	3.33069	10.5025
CCDC3	TC1000009830.hg.1	0.710849	10.3381	5.95508
SMAD3	TC1500007633.hg.1	0.71005	10.3381	9.28977
CASP3	TC0400012618.hg.1	0.709339	4.98403	11.8705
TFDP1	TC1300008144.hg.1	0.708995	7.25735	11.2819
OLFML3	TC0100018271.hg.1	0.708772	1.64358	14.9207
HDAC7	TC1200010556.hg.1	0.708338	10.3381	7.18041
TRABD	TC2200007790.hg.1	0.708336	4.98403	8.80515
MSMO1	TC0400009221.hg.1	0.707	7.25735	14.2526
MARVELD1	TC1000008585.hg.1	0.705759	2.64007	10.382
MYDGF	TC1900009357.hg.1	0.705108	10.3381	10.0572
TMEM41B	TC1100010063.hg.1	0.70486	4.98403	9.56484
POMGNT2	TC0300010862.hg.1	0.703625	10.3381	7.39343
DHCR24	TC0100014276.hg.1	0.702987	4.98403	12.4625
SIAH2	TC0300012807.hg.1	0.702706	4.98403	9.64376
CACNA2D1	TC0700011645.hg.1	0.701336	3.33069	10.3033
FGFR1	TC0800010163.hg.1	0.701134	4.98403	9.70747
PDIA5; MIR7110	TC0300013864.hg.1	0.700803	10.3381	9.10415
C12orf57; RNU7-1	TC1200006656.hg.1	0.70047	7.25735	12.1309
DCAF7	TC1700008563.hg.1	0.700212	7.25735	9.59373
NABP1	TC0200016582.hg.1	0.699792	4.98403	11.9735
SEMA3C	TC0700011626.hg.1	0.699645	3.33069	12.7191
TMEM109	TC1100007785.hg.1	0.699639	3.33069	12.7975
SERPINH1	TC1100008469.hg.1	0.699631	10.3381	14.0266
ORAI3	TC1600011386.hg.1	0.699559	4.98403	8.94434
KCNIP3	TC0200008464.hg.1	0.699102	7.25735	6.68757
PTPN14	TC0100017289.hg.1	0.698735	3.33069	9.32619
OASL	TC1200012190.hg.1	0.698492	10.3381	6.37266
THY1	TC1100012528.hg.1	0.698481	3.33069	14.9503
BMP1	TC0800006975.hg.1	0.698436	7.25735	10.9386
NPR3	TC0500007077.hg.1	0.697606	7.25735	8.89807	Yes
UBXN2A	TC0200006951.hg.1	0.697225	4.98403	10.0029
EEFSEC	TC0300008715.hg.1	0.697175	10.3381	7.50047
ARF4	TC0300011273.hg.1	0.697174	2.64007	14.7077
C15orf59	TC1500009988.hg.1	0.696763	3.33069	6.11165
HCFC1R1	TC1600009162.hg.1	0.696707	7.25735	8.059
TRMT112	TC1100011161.hg.1	0.696517	3.33069	12.4188
ZNF358	TC1900011652.hg.1	0.696482	10.3381	9.51926
BMPR2	TC0200010489.hg.1	0.696223	1.64358	10.774
RRP8	TC1100013138.hg.1	0.696156	7.25735	7.87234
GALNT15	TC0300006737.hg.1	0.696076	7.25735	8.00178
ABCC3	TC1700008263.hg.1	0.695979	10.3381	6.88506
SIL1	TC0500013369.hg.1	0.695429	3.33069	10.8832
MSANTD3	TC0900012153.hg.1	0.694153	1.64358	10.1562
AOC2	TC1700007918.hg.1	0.693572	10.3381	7.70231
GCLM	TC0100014966.hg.1	0.693467	3.33069	9.3824
PCOLCE	TC0700008556.hg.1	0.693183	4.98403	13.6576
NUDCD2	TC0500013395.hg.1	0.693168	2.64007	8.55986
CBS	TC2100007491.hg.1	0.69251	7.25735	10.7322
NEGR1	TC0100014585.hg.1	0.692467	10.3381	11.6089
CALB1	TC0800011064.hg.1	0.692409	7.25735	6.51801
RHOJ	TC1400007404.hg.1	0.692377	4.98403	11.0968
NQO1	TC1600010732.hg.1	0.692072	10.3381	13.2229
FRZB	TC0200015136.hg.1	0.691658	7.25735	7.4107
TMEM87B	TC0200008900.hg.1	0.690887	7.25735	9.25666
ST3GAL1	TC0800011887.hg.1	0.690632	4.98403	9.11875
BVES	TC0600012708.hg.1	0.690597	2.64007	11.4472
TRNP1	TC0100007493.hg.1	0.690124	4.98403	8.84184
FHL2	TC0200013750.hg.1	0.689502	10.3381	8.73811
CDC26	TC0900011254.hg.1	0.689358	3.33069	9.65339
TOB2	TC2200008827.hg.1	0.689252	0.986145	10.6595
EMP3	TC1900011774.hg.1	0.689051	3.33069	14.009
ERO1B	TC0100017849.hg.1	0.689023	7.25735	6.12415
SYVN1	TC1100013186.hg.1	0.688649	10.3381	11.2708
GALNT10	TC0500013261.hg.1	0.688009	7.25735	9.49307
DAAM2	TC0600007959.hg.1	0.687274	10.3381	7.6543
ARSJ	TC0400011650.hg.1	0.686984	1.64358	8.31646
STIM1; MIR4687	TC1100006635.hg.1	0.686487	4.98403	11.376
AEN	TC1500008231.hg.1	0.6862	7.25735	10.3856
MSC	TC0800010783.hg.1	0.685944	4.98403	8.35769
RNF6	TC1300010025.hg.1	0.6847	3.33069	11.4667
BID	TC2200007906.hg.1	0.684594	3.33069	8.69295
POSTN	TC1300008644.hg.1	0.683885	7.25735	15.0718
PISD; MIR7109	TC2200008487.hg.1	0.683411	7.25735	8.07043
MRPL14	TC0600011903.hg.1	0.682392	10.3381	8.18501
PDE3A	TC1200007037.hg.1	0.682351	7.25735	7.28941
GLA	TC0X00010357.hg.1	0.682009	4.98403	9.18216
CDH18	TC0500010265.hg.1	0.680984	4.98403	6.61191
IRF9	TC1400010584.hg.1	0.680411	4.98403	8.4015
RYBP	TC0300011525.hg.1	0.68022	1.64358	9.62977
CASP7	TC1000008954.hg.1	0.679991	10.3381	8.77184
BAD	TC1100011158.hg.1	0.678815	10.3381	7.71382
MRC2	TC1700008539.hg.1	0.678593	3.33069	10.9995
JDP2	TC1400007710.hg.1	0.676799	4.98403	10.5745
PTHLH	TC1200010229.hg.1	0.676385	3.33069	8.27297
EMP1	TC1200006909.hg.1	0.676197	3.33069	11.8597
CD248	TC1100011282.hg.1	0.675697	0	12.2203
NDNF	TC0400011732.hg.1	0.67446	0.986145	8.99667
SYNGAP1; MIR5004	TC0600014111.hg.1	0.672906	3.33069	8.77473
ANGPT1	TC0800011445.hg.1	0.672538	10.3381	9.39037
EFEMP2	TC1100011257.hg.1	0.67042	0.986145	13.3686
HEXDC	TC1700009254.hg.1	0.670016	1.64358	8.68458
UBE2T	TC0100016952.hg.1	0.669734	10.3381	6.25793
CCDC102B	TC1800007595.hg.1	0.669732	7.25735	9.25803
COL8A1	TC0300008130.hg.1	0.668663	7.25735	7.9964
UGCG	TC0900008441.hg.1	0.668162	10.3381	7.84448
CTGF	TC0600013186.hg.1	0.668133	7.25735	9.78112
RERG	TC1200012768.hg.1	0.667622	7.25735	7.09604
CRLF1	TC1900010025.hg.1	0.6674	3.33069	12.4792
TMEM2	TC0900010386.hg.1	0.666538	2.64007	8.75391
SLC43A3	TC1100013165.hg.1	0.666191	2.64007	9.20198
ARG2	TC1400007500.hg.1	0.666091	10.3381	6.12669
IMPDH1	TC0700013620.hg.1	0.665726	0.986145	8.64679
NFASC	TC0100011316.hg.1	0.665335	1.64358	8.84539
C16orf45	TC1600011358.hg.1	0.665244	1.64358	10.3185
CIART	TC0100009900.hg.1	0.665032	7.25735	6.4646
FMN2; ADH5P3	TC0100012149.hg.1	0.664044	7.25735	7.62487
RCN3	TC1900008544.hg.1	0.663753	0.986145	13.5463
EPHX1	TC0100011770.hg.1	0.663503	0	14.5277
EIF4EBP1	TC0800007316.hg.1	0.662837	1.64358	10.705
DFFB	TC0100006627.hg.1	0.662738	4.98403	6.06515
PLEKHF1	TC1900007679.hg.1	0.66266	2.64007	10.8133
FKBP11; ARF3	TC1200010601.hg.1	0.662212	3.33069	9.76021
RAB24	TC0500013415.hg.1	0.661275	4.98403	7.42708
LOXL3	TC0200013113.hg.1	0.660137	2.64007	8.92209
IL33	TC0900006577.hg.1	0.658869	3.33069	8.95065
TFPI2	TC0700011809.hg.1	0.657713	10.3381	6.72985
FADS2	TC1100013022.hg.1	0.655655	1.64358	15.4763
GPER1	TC0700006488.hg.1	0.654793	10.3381	8.05253
SLC25A43	TC0X00008246.hg.1	0.65389	3.33069	8.79669
CNOT3	TC1900008833.hg.1	0.653729	2.64007	8.14981
FADS1; MIR1908	TC1100011050.hg.1	0.653355	0	14.4969
PLXNA2	TC0100017145.hg.1	0.652121	3.33069	7.33333
LSAMP	TC0300012073.hg.1	0.652092	3.33069	12.0905
DNASE2	TC1900009754.hg.1	0.651833	10.3381	9.15838
PLXDC1	TC1700010560.hg.1	0.651819	0	8.22247
TXNRD1	TC1200008675.hg.1	0.650111	2.64007	14.5123
WNT5B	TC1200006469.hg.1	0.649547	7.25735	7.35456
FAM46A	TC0600014318.hg.1	0.64899	2.64007	11.5388
LRRC16A	TC0600007231.hg.1	0.647894	2.64007	10.538
NNMT	TC1100009110.hg.1	0.647204	10.3381	8.15416
PSG5	TC1900010833.hg.1	0.646925	10.3381	7.8422
HERPUD1	TC1600007982.hg.1	0.646884	2.64007	11.8954
IL17D	TC1300006508.hg.1	0.644576	1.64358	5.30666
FKBP9	TC0700007132.hg.1	0.644112	0	15.2782
KCNMA1	TC1000011114.hg.1	0.643614	2.64007	6.77775
SGSH	TC1700011970.hg.1	0.643041	1.64358	8.2905
SLC39A10	TC0200010328.hg.1	0.641922	3.33069	10.3611
NDUFA4L2	TC1200010961.hg.1	0.641342	4.98403	5.60222
S100A16	TC0100015871.hg.1	0.639116	0.986145	10.0835
SH2D4A	TC0800006913.hg.1	0.63893	4.98403	6.93852
C6orf120	TC0600010305.hg.1	0.637892	0	10.6326
CCND1	TC1100008236.hg.1	0.637825	4.98403	10.5277
ATF5; MIR4751	TC1900008564.hg.1	0.636483	7.25735	8.35267
IGFBP7	TC0400010785.hg.1	0.636306	4.98403	13.8526
MTA2	TC1100011089.hg.1	0.636064	0	11.6006
LPCAT2	TC1600007931.hg.1	0.636027	0.986145	9.73865
OSR1	TC0200011878.hg.1	0.634596	7.25735	8.50304
ASNS	TC0700011876.hg.1	0.634517	7.25735	11.4795
VASN	TC1600006737.hg.1	0.633786	1.64358	7.67281
LAYN	TC1100009024.hg.1	0.632745	7.25735	6.17579
MOXD1	TC0600013190.hg.1	0.632739	0	11.1608
ENG	TC0900011603.hg.1	0.632681	0.986145	13.0093
BAG2	TC0600008350.hg.1	0.631304	1.64358	11.3669
C12orf75	TC1200012700.hg.1	0.631178	0	10.7668
MRAS	TC0300008945.hg.1	0.630749	0	11.4082
DHCR7	TC1100011514.hg.1	0.630429	0	10.9506
DPT	TC0100016339.hg.1	0.630282	0	15.8544
NAGLU	TC1700012259.hg.1	0.630146	7.25735	7.35066
HACD4	TC0900009685.hg.1	0.62999	1.64358	10.5068
CCP110	TC1600007112.hg.1	0.626304	0	8.06525
CHSY1	TC1500010655.hg.1	0.623393	0	9.79764
TPM1	TC1500007510.hg.1	0.622719	7.25735	11.1873
PYCR1	TC1700012484.hg.1	0.622505	1.64358	8.11914
MYADM	TC1900008824.hg.1	0.620698	0.986145	10.5061
GPX1	TC0300011059.hg.1	0.620003	2.64007	11.4237
VGLL3	TC0300011706.hg.1	0.619928	0.986145	12.512
ADAMTS1	TC2100007821.hg.1	0.618757	0	12.7395
OMD	TC0900010796.hg.1	0.618129	2.64007	13.4727
FRMD6	TC1400007145.hg.1	0.617251	4.98403	9.5564
FDPS	TC0100010123.hg.1	0.617179	0	11.1327
SGK1	TC0600013231.hg.1	0.615022	2.64007	8.72667
FBXL12	TC1900009600.hg.1	0.614276	4.98403	7.60299
S100A4	TC0100015866.hg.1	0.614157	7.25735	12.2778
PAPPA2	TC0100010713.hg.1	0.613474	3.33069	8.10984
FAM107A	TC0300011311.hg.1	0.611563	3.33069	8.84039
SSPN	TC1200012610.hg.1	0.611211	0	11.7902
EDIL3	TC0500011352.hg.1	0.60807	0	9.51251
CORIN	TC0400010609.hg.1	0.606712	3.33069	7.43475
AEBP1; MIR4649	TC0700007370.hg.1	0.605981	0	12.2822
IER5	TC0100018323.hg.1	0.602389	0	8.47329
CRISPLD2	TC1600008661.hg.1	0.601363	0	10.4327
GTF2A1L; STON1-GTF2A1L; STON1	TC0200007536.hg.1	0.601301	0	7.67002
KCND2	TC0700008918.hg.1	0.600829	0	7.0596
COL1A1	TC1700011088.hg.1	0.599876	0	15.0532
CNTN3	TC0300011566.hg.1	0.599769	0	10.1721
NEDD4	TC1500009508.hg.1	0.599645	7.25735	7.87934
FBXL7	TC0500006836.hg.1	0.598696	0	8.29728
TMX4	TC2000008345.hg.1	0.597144	0.986145	10.1649
FBLN5	TC1400009992.hg.1	0.597034	0	11.5384
RRAS	TC1900011153.hg.1	0.59648	1.64358	7.88146
IGFBP6	TC1200007693.hg.1	0.593205	3.33069	12.4214
PSAT1	TC0900007667.hg.1	0.592534	3.33069	13.3104
MASP1	TC0300013461.hg.1	0.590611	1.64358	12.2009
TGFB1I1	TC1600007537.hg.1	0.58872	0	9.37236
FAM89B	TC1100013043.hg.1	0.587277	0	8.83262
P3H1	TC0100013897.hg.1	0.585292	0	13.4856
CREB3L1	TC1100007445.hg.1	0.584496	0	8.36733
SLC6A9	TC0100013949.hg.1	0.584158	0	10.7331
PDGFRL	TC0800006873.hg.1	0.580515	2.64007	12.2547
PTX3	TC0300009301.hg.1	0.580057	0	15.1649
TSC22D3	TC0X00010473.hg.1	0.57821	0	11.9399
KCNE4	TC0200010911.hg.1	0.57763	2.64007	8.08595
DUSP1	TC0500012842.hg.1	0.576359	7.25735	12.3272
DKK3	TC1100010123.hg.1	0.57518	0	8.15518
F2RL2	TC0500011194.hg.1	0.572664	0.986145	9.66663
IL20RB	TC0300013879.hg.1	0.570587	0	7.53728
PDGFD	TC1100012155.hg.1	0.563307	0	9.54122
EHD3	TC0200007155.hg.1	0.561494	0	8.58119
SLC39A14	TC0800006980.hg.1	0.558372	1.64358	9.35551
OSR2	TC0800008349.hg.1	0.550392	0.986145	9.70302
TNFAIP6	TC0200009662.hg.1	0.54808	0	7.40465
WARS	TC1400010195.hg.1	0.545113	0	12.5332
PYCARD	TC1600010011.hg.1	0.541394	0.986145	8.16638
TAGLN	TC1100009169.hg.1	0.541129	0	10.5658
ADAM23	TC0200010577.hg.1	0.539769	0	8.74214
PCBP3	TC2100008536.hg.1	0.53917	2.64007	7.7581
HSD11B1	TC0100011454.hg.1	0.532292	1.64358	12.0573
LOX	TC0500011852.hg.1	0.53105	0	14.7438
LPGAT1	TC0100017223.hg.1	0.529213	0	7.56043
PHGDH	TC0100009621.hg.1	0.528962	0	11.6109
SDC1	TC0200011898.hg.1	0.522083	0.986145	7.09271
DDIT4	TC1000007990.hg.1	0.521302	0	11.2299
SERTAD2	TC0200016679.hg.1	0.516643	0	7.25166
CLEC3B	TC0300013823.hg.1	0.510426	0	8.07034
RASSF2	TC2000008267.hg.1	0.507827	0	10.2321
CD34	TC0100017142.hg.1	0.504884	0	12.0525
DKK1	TC1000007641.hg.1	0.504824	0	12.1728
LRRN3	TC0700008809.hg.1	0.496234	0	9.03053
GPX3	TC0500009108.hg.1	0.494818	0	13.8118
JAM2	TC2100006784.hg.1	0.488062	0	7.08474
SERPINE1	TC0700008582.hg.1	0.483923	0	10.3538
THBS1	TC1500006925.hg.1	0.482637	0	12.9698
LEP	TC0700009036.hg.1	0.476661	0	6.5949
ITGA11	TC1500009861.hg.1	0.473314	0	9.53722
RGCC	TC1300006979.hg.1	0.469378	0	8.49113
CYR61	TC0100008912.hg.1	0.463366	0	10.2852
LURAP1L	TC0900006655.hg.1	0.455809	0	10.6172
FAIM2	TC1200010642.hg.1	0.439697	0	6.97816
ALPK2	TC1800008804.hg.1	0.42811	0	8.59043
WNT5A	TC0300011247.hg.1	0.422546	0	10.8607
FBN2	TC0500013349.hg.1	0.418103	0	8.88626
COL11A1	TC0100015102.hg.1	0.416051	0	12.0288
STC2	TC0500012870.hg.1	0.415355	0	10.4939
GPR1	TC0200015514.hg.1	0.411292	0	9.37659
EGR1	TC0500008785.hg.1	0.405483	0	9.87782
PDGFRB	TC0500012459.hg.1	0.402522	0	14.2588
ASPN	TC0900010797.hg.1	0.377418	0	9.52445
SCRG1	TC0400012437.hg.1	0.365289	0	11.4371
SCN7A	TC0200014821.hg.1	0.34352	0	9.61206
NUP85	TC1700008895.hg.1	0.336896	0	7.84222
CCL2	TC1700007557.hg.1	0.268464	0.986145	9.87958
TNC	TC0900011305.hg.1	0.197614	0	9.24912
* Number of publications containing the word lipolysis and the specific gene symbol according to PubMatrix.

## Sheet: ST8
Supplemental Table 8. Gene sets overrepresented among genes downregulated by NUP85 knockdown
geneSet	description	expected number of genes	enrichment ratio	P	FDR	Gene symbols
GO:0043062	extracellular structure organization	8.05556	4.71724	7.77156e-16	6.59806e-13	TNC;SERPINE1;LOX;THBS1;CD34;PTX3;COL11A1;RGCC;FBLN5;FBN2;JAM2;DPT;ITGA11;COL1A1;CRISPLD2;CREB3L1;ENG;SDC1;NDNF;EFEMP2;NID1;LOXL3;AGTR1;BMP1;ERO1B;COL8A1;POSTN;FLRT2;RAMP2;SERPINH1;FBN1;PLOD3;CAPG;CD44;SMAD3;APBB2;PLOD1;COLGALT1
GO:0001503	ossification	7.75	3.35484	5.81793e-08	2.1897e-05	TNC;ASPN;WNT5A;LEP;RASSF2;CLEC3B;COL11A1;FBN2;DKK1;ITGA11;COL1A1;CHSY1;CREB3L1;TOB2;OSR2;BMPR2;OMD;ALYREF;MRC2;PTHLH;SNAI2;BMP1;OSR1;SMAD3;FHL2;HDAC7
GO:0061448	connective tissue development	5.33333	3.9375	7.73744e-08	2.1897e-05	PDGFRB;WNT5A;LEP;CD34;COL11A1;EGR1;PDGFD;COL1A1;CHSY1;OSR2;BMPR2;PTHLH;FGFR1;SNAI2;BMP1;FRZB;OSR1;WNT5B;SERPINH1;CD44;SMAD3
GO:1904019	epithelial cell apoptotic process	2.02778	5.91781	6.77219e-07	0.00014374	SERPINE1;THBS1;RGCC;CD248;NDNF;CCL2;BMPR2;BID;RAMP2;BAD;GPER1;ANGPT1
GO:0032963	collagen metabolic process	2.02778	5.42466	4.81665e-06	0.000799845	PDGFRB;RGCC;P3H1;COL1A1;CREB3L1;ENG;RCN3;MRC2;SERPINH1;PLOD3;PLOD1
GO:2000147	positive regulation of cell motility	9.83333	2.64407	5.65261e-06	0.000799845	PDGFRB;WNT5A;SERPINE1;THBS1;TNFAIP6;PDGFD;FAM89B;ADAMTS1;COL1A1;MYADM;PYCARD;BMPR2;FAM107A;SEMA3C;MAPRE2;THY1;FGFR1;RHOJ;SNAI2;WNT5B;POSTN;SMAD3;GPER1;NUMB;ANGPT1;HDAC7
GO:0072593	reactive oxygen species metabolic process	4.91667	3.45763	8.26358e-06	0.00100225	PDGFRB;LEP;THBS1;CD34;PTX3;FBLN5;DDIT4;GPX3;ARF4;GPX1;GLA;AGTR1;G6PD;SMAD3;ARG2;NQO1;PLA2R1
GO:0007162	negative regulation of cell adhesion	5	3.4	1.03428e-05	0.00109338	TNC;SERPINE1;THBS1;RGCC;JAM2;COL1A1;IL20RB;MYADM;LOXL3;FAM107A;PLXNA2;CASP3;SNAI2;DUSP1;POSTN;ARG2;ANGPT1
GO:0003013	circulatory system process	9.02778	2.65846	1.19975e-05	0.00109338	LEP;CD34;EHD3;BMPR2;SGK1;BVES;KCNE4;GPX1;CACNA2D1;GCLM;CORIN;PDE3A;AGTR1;NPR3;POSTN;RAMP2;TPM1;PLOD3;SMAD3;CNR1;GPER1;DSP;ANGPT1;ADRB1
GO:0060485	mesenchyme development	5.08333	3.34426	1.28784e-05	0.00109338	PDGFRB;WNT5A;RGCC;TGFB1I1;COL1A1;ENG;VASN;BMPR2;LOXL3;SEMA3C;FGFR1;SNAI2;S100A4;FRZB;OSR1;NEDD4;SMAD3
GO:0001525	angiogenesis	9.80556	2.54958	1.61387e-05	0.00124561	PDGFRB;WNT5A;SERPINE1;LEP;THBS1;CD34;RGCC;WARS;PLXDC1;CREB3L1;ENG;NDNF;CCL2;RRAS;GPX1;THY1;FGFR1;RHOJ;AGTR1;COL8A1;RAMP2;ADIPOR2;MYDGF;ANGPT1;HDAC7
GO:0001655	urogenital system development	6.91667	2.89157	1.96378e-05	0.00138938	TNC;PDGFRB;WNT5A;CD34;EGR1;PDGFD;ADAMTS1;SDC1;OSR2;NID1;CRLF1;FGFR1;AGTR1;OSR1;CALB1;SIM1;FBN1;SMAD3;ARG2;ANGPT1
GO:0071559	response to transforming growth factor beta	5.33333	3.1875	2.41427e-05	0.0015767	ASPN;WNT5A;THBS1;DKK3;CLEC3B;FBN2;PDGFD;FAM89B;TGFB1I1;COL1A1;ENG;VASN;BMPR2;PDE3A;POSTN;FBN1;SMAD3
GO:0097191	extrinsic apoptotic signaling pathway	4.88889	3.27273	3.0338e-05	0.00183978	SERPINE1;FAIM2;THBS1;PYCARD;GPX1;GCLM;BID;IL33;FGFR1;CASP3;SIAH2;SNAI2;BAD;SMAD3;BAG3;GPER1
GO:0048545	response to steroid hormone	7.80556	2.69039	3.58482e-05	0.00202901	LOX;THBS1;DDIT4;TGFB1I1;COL1A1;ENG;SDC1;EIF4EBP1;FAM107A;RNF6;CASP3;CCND1;IGFBP7;NEDD4;DUSP1;RAMP2;BAD;CNOT2;GPER1;FHL2;NPC1
GO:0032355	response to estradiol	2.52778	4.35165	4.11351e-05	0.00218273	PDGFRB;LEP;COL1A1;CASP3;CCND1;DUSP1;POSTN;RAMP2;BAD;NQO1;GPER1
GO:1901342	regulation of vasculature development	6.25	2.88	5.41554e-05	0.00256456	WNT5A;SERPINE1;LEP;THBS1;CD34;RGCC;EGR1;WARS;PDGFD;CREB3L1;ENG;RRAS;RHOJ;AGTR1;RAMP2;MYDGF;GPER1;HDAC7
GO:0031589	cell-substrate adhesion	6.83333	2.78049	5.43724e-05	0.00256456	SERPINE1;THBS1;CD34;FBLN5;EDIL3;ITGA11;COL1A1;MYADM;NDNF;NID1;BVES;FAM107A;THY1;COL8A1;POSTN;CD44;SMAD3;ITGBL1;ANGPT1
GO:0070482	response to oxygen levels	7.5	2.66667	6.24133e-05	0.00278889	PDGFRB;STC2;LEP;THBS1;CD34;RGCC;DDIT4;EGR1;KCND2;COL1A1;NDNF;VASN;KCNMA1;CASP3;POSTN;RAMP2;HYOU1;BAD;SMAD3;PLOD1
GO:0070997	neuron death	7.08333	2.68235	8.81767e-05	0.0037431	WNT5A;FAIM2;CD34;DDIT4;EGR1;DKK1;NDNF;CCL2;GPX1;CRLF1;GCLM;BID;CASP3;DHCR24;G6PD;HYOU1;BAD;NQO1;ANGPT1
GO:0031214	biomineral tissue development	2.80556	3.92079	0.00010807	0.00422056	ASPN;LEP;CLEC3B;FBN2;COL1A1;OSR2;BMPR2;OMD;PTHLH;OSR1;SMAD3
GO:0060541	respiratory system development	3.80556	3.41606	0.000109367	0.00422056	TNC;PDGFRB;WNT5A;LOX;DHCR7;CRISPLD2;RCN3;HSD11B1;BMPR2;LOXL3;FGFR1;MSC;PLOD3
GO:0030323	respiratory tube development	3.33333	3.6	0.000121581	0.00448791	TNC;PDGFRB;WNT5A;LOX;DHCR7;CRISPLD2;RCN3;HSD11B1;BMPR2;LOXL3;FGFR1;PLOD3
GO:0090287	regulation of cellular response to growth factor stimulus	5.52778	2.89447	0.000132679	0.0045126	ASPN;WNT5A;THBS1;DKK3;FBN2;DKK1;FAM89B;TGFB1I1;CREB3L1;ENG;VASN;BMPR2;FGFR1;NEDD4;FBN1;SMAD3
GO:0009636	response to toxic substance	9.83333	2.33898	0.000132966	0.0045126	TNC;PDGFRB;LEP;FBLN5;EGR1;GPX3;PDGFD;COL1A1;EPHX1;SDC1;PYCR1;KCNMA1;TXNRD1;GPX1;CASP3;CCND1;GPX8;G6PD;ASNS;DUSP1;BAD;CNR1;NQO1
GO:0050673	epithelial cell proliferation	7.33333	2.59091	0.000139407	0.0045126	WNT5A;LEP;THBS1;CD34;RGCC;CCL2;OSR2;BMPR2;GPX1;FGFR1;CCND1;SNAI2;AGTR1;OSR1;COL8A1;BAD;SMAD3;MYDGF;ANGPT1
GO:0035966	response to topologically incorrect protein	4.44444	3.15	0.00014351	0.0045126	STC2;THBS1;CREB3L1;CCL2;SSR1;HERPUD1;CCND1;ASNS;HYOU1;SERPINH1;SYVN1;MYDGF;BAG3;ATF6B
GO:0032102	negative regulation of response to external stimulus	5.69444	2.80976	0.000187252	0.00567775	WNT5A;SERPINE1;LEP;THBS1;CD34;TNFAIP6;IL20RB;PYCARD;CCL2;GPX1;SEMA3C;SNAI2;DUSP1;SMAD3;ARG2;GPER1
GO:0071774	response to fibroblast growth factor	3.11111	3.53571	0.000272479	0.00797705	TNC;WNT5A;THBS1;COL1A1;CREB3L1;CCL2;GCLM;FGFR1;POSTN;FLRT2;CD44
GO:0032602	chemokine production	1.30556	5.3617	0.000287362	0.00808447	WNT5A;EGR1;PYCARD;IL33;SNAI2;POSTN;ARG2
GO:0061053	somite development	1.72222	4.64516	0.000295193	0.00808447	WNT5A;DKK1;LOXL3;SEMA3C;PLXNA2;FRZB;SMAD3;BHLHE40
GO:2001233	regulation of apoptotic signaling pathway	8.55556	2.33766	0.000367897	0.00976077	SERPINE1;FAIM2;THBS1;CREB3L1;PYCARD;PLEKHF1;GPX1;HERPUD1;GCLM;BID;FGFR1;SIAH2;SNAI2;TFDP1;HYOU1;BAD;SYVN1;CD44;SMAD3;GPER1
GO:0001101	response to acid chemical	6.75	2.51852	0.000434175	0.0111701	TNC;PDGFRB;WNT5A;LEP;EGR1;PDGFD;DKK1;COL1A1;GCLM;CASP3;IGFBP7;OSR1;WNT5B;ASNS;DUSP1;BAD;NQO1
GO:0060537	muscle tissue development	7.44444	2.41791	0.000483476	0.0120727	PDGFRB;WNT5A;COL11A1;EGR1;DKK1;ENG;BMPR2;BVES;GPX1;SEMA3C;FGFR1;MSC;G6PD;OSR1;TPM1;SMAD3;DSP;FHL2
GO:0003007	heart morphogenesis	5.08333	2.7541	0.000574054	0.0134818	WNT5A;COL11A1;DKK1;ADAMTS1;ENG;BMPR2;SEMA3C;SNAI2;NEDD4;FLRT2;TPM1;SMAD3;DSP;FHL2
GO:0042391	regulation of membrane potential	6.91667	2.45783	0.000574109	0.0134818	SCN7A;KCND2;EHD3;PYCR1;BVES;KCNMA1;KCNE4;CACNA2D1;GCLM;BID;NEDD4;GRIA1;BAD;CNR1;GPER1;DSP;ADRB1
GO:0097193	intrinsic apoptotic signaling pathway	6.30556	2.53744	0.000587546	0.0134818	DDIT4;CREB3L1;PYCARD;PLEKHF1;GPX1;HERPUD1;TMEM109;BID;CASP3;SNAI2;AEN;RRP8;HYOU1;BAD;SYVN1;CD44
GO:0050900	leukocyte migration	6.97222	2.43825	0.000628656	0.0139939	WNT5A;NUP85;SERPINE1;LEP;THBS1;CD34;PDGFD;JAM2;COL1A1;SDC1;PYCARD;CCL2;THY1;IL33;DUSP1;CD44;ANGPT1
GO:0045444	fat cell differentiation	4.55556	2.85366	0.000642829	0.0139939	WNT5A;LEP;TGFB1I1;GPX1;CCND1;JDP2;SNAI2;FRZB;WNT5B;SMAD3;GPER1;CCDC3;ADRB1
GO:0046677	response to antibiotic	6.5	2.46154	0.000816108	0.0173219	TNC;PDGFRB;LEP;EGR1;PDGFD;COL1A1;SDC1;PYCR1;GPX1;CASP3;CCND1;G6PD;DUSP1;BAD;CNR1;NQO1
GO:0050920	regulation of chemotaxis	3.72222	2.95522	0.00124648	0.0258114	PDGFRB;WNT5A;SERPINE1;THBS1;PDGFD;CCL2;BMPR2;SEMA3C;FGFR1;DUSP1;SMAD3
GO:0090596	sensory organ morphogenesis	4.41667	2.71698	0.00157542	0.0316475	WNT5A;COL11A1;FBN2;OSR2;THY1;FGFR1;FRZB;NAGLU;OSR1;COL8A1;CALB1;FBN1
GO:2001057	reactive nitrogen species metabolic process	1.27778	4.69565	0.00160288	0.0316475	CD34;PTX3;GLA;SMAD3;ARG2;NQO1
GO:0022407	regulation of cell-cell adhesion	6.97222	2.29482	0.0017045	0.0318563	WNT5A;LEP;RGCC;IL20RB;MYADM;PYCARD;CCL2;LOXL3;THY1;CASP3;SNAI2;BAD;CD44;LRFN3;ARG2;MALT1
GO:0006979	response to oxidative stress	9.69444	2.06304	0.00173452	0.0318563	PDGFRB;STC2;FBLN5;GPX3;PDGFD;COL1A1;SDC1;PYCR1;TXNRD1;GPX1;GCLM;CASP3;DHCR24;GPX8;G6PD;DUSP1;TPM1;BAD;NQO1;PLA2R1
GO:0002931	response to ischemia	0.888889	5.625	0.00173688	0.0318563	FAIM2;EGR1;NDNF;BVES;HYOU1
GO:0045926	negative regulation of growth	5.08333	2.55738	0.00176354	0.0318563	WNT5A;STC2;SERTAD2;BMPR2;RNF6;SEMA3C;G6PD;FRZB;RERG;ADIPOR2;SMAD3;APBB2;ADRB1
GO:0043491	protein kinase B signaling	4.5	2.66667	0.00184676	0.0326646	PDGFRB;LEP;THBS1;ENG;RCN3;CCL2;RRAS;GPX1;FGFR1;MYDGF;GPER1;ANGPT1
GO:0034113	heterotypic cell-cell adhesion	0.916667	5.45455	0.00200126	0.0346748	MYADM;NFASC;THY1;CD44;DSP
GO:0016049	cell growth	9.86111	2.02817	0.0021201	0.0359993	WNT5A;SERTAD2;FBLN5;BMPR2;SGK1;FAM107A;IGFBP6;RNF6;SEMA3C;PAPPA2;IGFBP7;AGTR1;G6PD;FRZB;RERG;RAPH1;POSTN;ADIPOR2;SMAD3;APBB2
GO:0006022	aminoglycan metabolic process	3.41667	2.92683	0.00220832	0.0360542	PDGFRB;CHSY1;SDC1;NDNF;SGSH;OMD;ST3GAL1;NAGLU;CD44;ANGPT1
GO:0007369	gastrulation	3.41667	2.92683	0.00220832	0.0360542	WNT5A;COL11A1;DKK1;MYADM;BMPR2;TXNRD1;FGFR1;OSR1;COL8A1;SMAD3
GO:0042476	odontogenesis	2.33333	3.42857	0.00225073	0.0360542	TNC;ASPN;SERPINE1;CD34;COL1A1;SDC1;OSR2;OSR1
GO:0002683	negative regulation of immune system process	7.88889	2.15493	0.00241302	0.037938	THBS1;TSC22D3;IL20RB;TOB2;CCL2;IL17D;GPX1;LOXL3;THY1;IL33;CASP3;DUSP1;FBN1;CNR1;ARG2;GPER1;ANGPT1
GO:0035637	multicellular organismal signaling	2.91667	3.08571	0.00253509	0.0391326	SCN7A;KCND2;EHD3;NFASC;KCNE4;CACNA2D1;CORIN;GPER1;DSP
GO:0052547	regulation of peptidase activity	7.94444	2.13986	0.00259608	0.0393584	SERPINE1;THBS1;PYCARD;RCN3;GPX1;HERPUD1;BID;CASP3;SIAH2;PCOLCE;DHCR24;TFPI2;SERPINH1;BAD;CD44;SMAD3;GPER1
GO:0008202	steroid metabolic process	5.97222	2.34419	0.00268764	0.0400316	LEP;DKK3;DHCR7;EGR1;FDPS;HSD11B1;FGFR1;IGFBP7;DHCR24;SNAI2;AGTR1;G6PD;MSMO1;NPC1
GO:0061383	trabecula morphogenesis	1	5	0.0029706	0.0434834	FBN2;ADAMTS1;COL1A1;ENG;FHL2
GO:0007517	muscle organ development	7.38889	2.16541	0.00305972	0.0440289	WNT5A;TAGLN;COL11A1;EGR1;DKK1;ITGA11;MRAS;ENG;BVES;GPX1;FGFR1;MSC;G6PD;TPM1;SMAD3;DSP
GO:0048705	skeletal system morphogenesis	4.80556	2.49711	0.00318956	0.0451323	COL11A1;FBN2;COL1A1;CHSY1;OSR2;BMPR2;PAPPA2;FGFR1;BMP1;OSR1;SERPINH1;SMAD3
GO:0060324	face development	1.02778	4.86486	0.00335815	0.0464648	WNT5A;DKK1;COL1A1;CRISPLD2;RRAS
GO:1900115	extracellular regulation of signal transduction	0.638889	6.26087	0.00340071	0.0464648	DKK3;FBN2;DKK1;FBN1
GO:0034976	response to endoplasmic reticulum stress	6.13889	2.28054	0.00344949	0.0464648	STC2;THBS1;CREB3L1;RCN3;CCL2;SSR1;HERPUD1;CCND1;ASNS;HYOU1;TMEM67;SYVN1;MYDGF;ATF6B
GO:0072331	signal transduction by p53 class mediator	4.86111	2.46857	0.00350264	0.0464648	RGCC;DDIT4;PYCARD;CNOT3;TMEM109;SNAI2;AEN;TFDP1;RRP8;CD44;CNOT2;PLA2R1
GO:0045785	positive regulation of cell adhesion	7.58333	2.10989	0.00394591	0.0513638	WNT5A;LEP;EDIL3;MYADM;NDNF;PYCARD;CCL2;NID1;THY1;COL8A1;TPM1;BAD;CD44;SMAD3;ANGPT1;MALT1
GO:0018126	protein hydroxylation	0.666667	6	0.00399294	0.0513638	P3H1;P4HTM;PLOD3;PLOD1
GO:0032103	positive regulation of response to external stimulus	5	2.4	0.00439492	0.0550214	PDGFRB;WNT5A;SERPINE1;THBS1;PDGFD;BMPR2;IL17D;IL33;FGFR1;AGTR1;SMAD3;CNR1
GO:0048017	inositol lipid-mediated signaling	3.16667	2.84211	0.00440689	0.0550214	PDGFRB;LEP;PDGFD;FGFR1;NEDD4;NPR3;MYDGF;GPER1;ANGPT1
GO:0048736	appendage development	3.77778	2.64706	0.0045705	0.0562371	WNT5A;FBN2;DKK1;OSR2;BMPR2;SEMA3C;PLXNA2;FGFR1;OSR1;ZNF358
GO:0006970	response to osmotic stress	1.58333	3.78947	0.00481691	0.0584222	TSC22D3;KCNMA1;PAPPA2;CASP3;BAD;LRRC8A
GO:0034330	cell junction organization	5.77778	2.25	0.00532322	0.0636537	THBS1;MYADM;NFASC;FAM107A;MAPRE2;THY1;CDH18;SNAI2;RAMP2;SMAD3;DSP;NUMB;HDAC7
GO:0007178	transmembrane receptor protein serine/threonine kinase signaling pathway	6.55556	2.13559	0.00614706	0.0724841	ASPN;WNT5A;THBS1;DKK3;FBN2;EGR1;DKK1;FAM89B;TGFB1I1;ENG;VASN;BMPR2;FBN1;SMAD3
GO:0007498	mesoderm development	2.19444	3.18987	0.00623811	0.0725501	WNT5A;DKK1;BMPR2;TXNRD1;FGFR1;OSR1;SMAD3
GO:0002064	epithelial cell development	3.97222	2.51748	0.006487	0.0744252	WNT5A;ENG;MYADM;SDC1;GPX1;FGFR1;FRMD6;WNT5B;BAD;PLOD3
GO:0035051	cardiocyte differentiation	2.80556	2.85149	0.00697145	0.0781811	PDGFRB;DKK1;ENG;BVES;SEMA3C;G6PD;GPER1;FHL2
GO:0019216	regulation of lipid metabolic process	8.05556	1.98621	0.00699855	0.0781811	PDGFRB;LEP;DKK3;LPGAT1;DHCR7;EGR1;FDPS;TXNRD1;IGFBP7;SNAI2;AGTR1;ADIPOR2;CNR1;GPER1;FHL2;CCDC3
GO:0032637	interleukin-8 production	1.22222	4.09091	0.00714791	0.078532	WNT5A;SERPINE1;LEP;PYCARD;IL17D
GO:0003205	cardiac chamber development	3.41667	2.63415	0.00721496	0.078532	WNT5A;COL11A1;ADAMTS1;ENG;BMPR2;SEMA3C;TPM1;DSP;FHL2
GO:0050663	cytokine secretion	3.44444	2.6129	0.00759612	0.0816342	WNT5A;LEP;CD34;RGCC;PYCARD;IL33;POSTN;ARG2;ANGPT1
GO:0044706	multi-multicellular organism process	4.08333	2.44898	0.0078333	0.0823578	STC2;LEP;BMPR2;CORIN;PTHLH;IGFBP7;RAMP2;ADIPOR2;PSG5;CNR1
GO:0034340	response to type I interferon	1.75	3.42857	0.00785746	0.0823578	WNT5A;EGR1;IFITM3;IRF9;IFITM2;OASL
GO:0042770	signal transduction in response to DNA damage	2.88889	2.76923	0.00827721	0.0856994	RGCC;CNOT3;BID;SNAI2;TFDP1;CD44;CNOT2;PLA2R1
GO:0051271	negative regulation of cellular component movement	6.11111	2.12727	0.00840627	0.085987	WNT5A;SERPINE1;THBS1;RGCC;ENG;CCL2;C16orf45;RRAS;SEMA3C;THY1;IL33;DUSP1;TPM1
GO:0007050	cell cycle arrest	5.5	2.18182	0.00921157	0.0931027	THBS1;RGCC;CNOT3;CCND1;DHCR24;DUSP1;TFDP1;RRP8;SMAD3;CNOT2;APBB2;GPER1
GO:0033627	cell adhesion mediated by integrin	1.30556	3.82979	0.00943977	0.0942866	SERPINE1;ITGA11;SNAI2;FBN1;ITGBL1
GO:0014812	muscle cell migration	1.83333	3.27273	0.00980903	0.0962148	PDGFRB;SERPINE1;PDGFD;ADAMTS1;POSTN;TPM1
GO:0031667	response to nutrient levels	9.83333	1.83051	0.00985947	0.0962148	TNC;STC2;LEP;COL1A1;CHSY1;BMPR2;FAM107A;GCLM;CCND1;SNAI2;G6PD;ASNS;RRP8;POSTN;ADIPOR2;CNR1;NQO1;ADRB1
GO:0043583	ear development	3.61111	2.49231	0.0102154	0.098302	PDGFRB;WNT5A;COL11A1;OSR2;FGFR1;FRZB;NAGLU;OSR1;LRP10
GO:0050727	regulation of inflammatory response	6.27778	2.0708	0.0104022	0.098302	WNT5A;SERPINE1;LEP;TNFAIP6;IL20RB;PYCARD;IL17D;GPX1;IL33;AGTR1;SMAD3;CNR1;GPER1
GO:0060021	roof of mouth development	1.86111	3.22388	0.01053	0.098302	WNT5A;OSR2;LOXL3;MSC;SNAI2;OSR1
GO:0048511	rhythmic process	5.61111	2.13861	0.0106987	0.098302	SERPINE1;LEP;PTX3;EGR1;KCND2;ADAMTS1;CASP3;SIAH2;NAGLU;CIART;CREM;BHLHE40
GO:0033002	muscle cell proliferation	3.63889	2.47328	0.0107109	0.098302	PDGFRB;THBS1;PDGFD;ADAMTS1;FGFR1;NPR3;TPM1;GPER1;ANGPT1
GO:0040013	negative regulation of locomotion	6.30556	2.06167	0.0107681	0.098302	WNT5A;SERPINE1;THBS1;RGCC;ENG;CCL2;C16orf45;RRAS;SEMA3C;THY1;IL33;DUSP1;TPM1

## Sheet: ST9
Supplementary Table 9. Correlation between expression of GWA genes controlling lipolysis and thermogenic markers*
	ZNF436		STX17		NUP85		NID2		GGA3		GRB2
	P	St beta	P	St beta	P	St beta	P	St beta	P	St beta	P	St beta
BMP7	4.1x10-4	-0.386	1.6x10-8	-0.581	ns		ns		8.6x10-3	0.292	1.9x10-4	-0.405
EBF2	ns		2x10-4	0.404	ns		7.2x10-6	0.478	2.4x10-2	-0.252	9.1x10-4	-0.364
EDNRB	ns		2.2x10-2	0.256	ns		ns		2.5x10-2	-0.25	ns
MPZL2	ns		ns		ns		ns		ns		ns
MYF5	4.8x10-2	-0.222	2.5x10-5	-0.453	ns		ns		ns		ns
PDK4	ns		ns		ns		7.2x10-4	-0.37	4.1x10-2	0.229	ns
PREX1			1.8x10-5	-0.459	2x10-6	0.501	9.5x10-3	-0.289	4.3x10-8	0.566	3.9x10-7	0.532
ZIC1	9.4x10-3	-0.289	1.5x10-6	-0.508	ns		ns		ns		9.6x10-4	-0.362
ADRB3	2.3x10-2	-0.254	3.5x10-6	-0.493	2.7x10-2	-0.247	ns		ns		5.1x10-3	-0.31
CIDEA	ns		ns		ns		ns		ns		ns
CLSTN3	ns		2.3x10-6	-0.501	1.2x10-2	0.267	ns		3.0x10-5	0.448	ns
COX7A1	5.9x10-3	-0.305	ns		1.4x10-2	-0.273	ns		ns		ns
EPSTI1	ns		ns		4.1x10-2	0.229	ns		7.0x10-3	0.299	1.6x10-3	0.347
FGF21	1.7x10-2	-0.267	8.1x10-9	-0.591	ns		ns		ns		6.0x10-3	-0.305
HSPB7	3.0x10-3	-0.327	ns		4.7x10-2	-0.223	2.6x10-4	0.398	7.8x10-3	-0.296	2.9x10-6	-0.496
KCKN3
LHX8	4.0x10-3	-0.318	9.1x10-9	-0.589	ns		ns		ns		5.6x10-3	-0.307
MTUS1	ns		2.1x10-5	0.448	2.6x10-3	-0.333	4.8x10-4	0.381	2.7x10-6	-0.497	6.6x10-4	-0.373
PPARGC1A	ns		2.5x10-3	0.333	2.3x10-3	-0.323	1.2x10-2	0.28	ns		1.9x10-3	-0.341
PLIN5	3.7x10-3	-0.321	3.3x10-3	-0.324	ns		ns		ns		1.8x10-5	-0.46
PRDM16	5.8x10-4	-0.376	1.0x10-10	-0.644	ns		ns		ns		2.4x10-3	-0.334
SIRT1	7.6x10-5	0.428	4.0x10-15	0.741	ns		ns		2.3x10-3	-0.337	ns
UCP1	2.6x10-3	-0.332	9.7x10-4	-0.362	ns		ns		ns		1.9x10-2	-0.262
mir133B	1.2x10-2	-0.28	1.1x10-3	-0.358	ns		ns		ns		2.0x10-4	-0.403
mir206	ns		ns		2.7x10-2	-0.247	ns		1.6x10-3	-0.347	9.3x10-3	-0.289
* Correlations between gene expression o GWAS and thermogenic genes was evaluated in JMP 14. KCNK3 was not represented on the array. ns=nonsgniicant

## Sheet: ST10
Supplemetal Table 10. Summary of Mendelian randomisation analysis.
Tests for:		Causality						Heterogeneity			Horizontal pleiotrpy
outcome	exposure	method	nsnp	b	se	P	FDR-P	Q	Q_df	Q_pval	intercept	se	P
BMI	spontaneous lipolysis	MR Egger	20	0.2208	0.09167	0.02698	0.02698	110.3	18	2.8e-15	0.0024	0.0045	0.608
		MR Egger (bootstrap)	20	0.1118	0.0541	0.006	0.0072
		Inverse variance weighted	20	0.2672	0.02228	3.893e-33	2.3358e-32	111.9	19	3.488e-15
		Weighted median	20	0.2196	0.03709	3.241e-09	6.482e-09
		Weighted mode	20	0.2545	0.04892	5.065e-05	7.5975e-05
		Weighted mode (NOME)	20	0.2645	0.02124	1.381e-10	4.143e-10
WHRadjBMI	spontaneous lipolysis	MR Egger	11	-0.3758	0.4344	0.4095	0.4095	147.8	9	2.512e-27	0.012	0.022	0.584
		MR Egger (bootstrap)	11	-0.192	0.2121	0.185	0.2775
		Weighted median	11	-0.1486	0.06547	0.02318	0.06954
		Inverse variance weighted	11	-0.1369	0.1063	0.1978	0.23736	153.1	10	8.53e-28
		Weighted mode	11	-0.1748	0.07914	0.05161	0.10322
		Weighted mode (NOME)	11	-0.2462	0.08232	0.01355	0.0813
BMI	stimulated lipolysis	MR Egger	21	0.03645	0.2631	0.8913	0.8913	481.6	19	3.974e-90	-0.012	0.0092	0.217
		MR Egger (bootstrap)	21	-0.02734	0.1331	0.435	0.522
		Weighted median	21	-0.274	0.04242	1.056e-10	3.168e-10
		Inverse variance weighted	21	-0.2896	0.06357	5.208e-06	1.0416e-05	522.9	20	4.638e-98
		Weighted mode	21	-0.3055	0.09346	0.003844	0.005766
		Weighted mode (NOME)	21	-0.336	0.0267	5.84e-11	3.504e-10
WHRadjBMI	stimulated lipolysis	MR Egger	19	0.2134	0.4003	0.6009	0.90135	205.6	17	2.14e-34	-0.0066	0.014	0.649
		MR Egger (bootstrap)	19	0.1554	0.1908	0.192	1.152
		Weighted median	19	0.004168	0.08335	0.9601	0.9601
		Inverse variance weighted	19	0.0347	0.1036	0.7376	0.88512	208.2	18	2.295e-34
		Weighted mode	19	-0.2132	0.1671	0.2182	0.6546
		Weighted mode (NOME)	19	-0.3353	0.3147	0.3008	0.6016

[truncated: 1 more sheets: ST11]
